# Supplementary material for: Structural validity of the Chronic Pain Coping Inventory—Brazilian version
Source: PLoS One. 2021 Feb 8;16(2):e0246294. doi: 10.1371/journal.pone.0246294 (PMC7870154; doi:10.1371/journal.pone.0246294)
Supplement: S1 Data — (XLSX) [file pone.0246294.s001.xlsx]

## Sheet: Data base
ID	INTERVIEWER	SEX	AGE	STATUS	MMSE	PAINTIME	PAINSITE	CPCI_RELAX_SUBSCALE	CPCI1RELAX	CPCI13RELAX	CPCI26RELAX	CPCI33RELAX	CPCI39RELAX	CPCI54RELAX	CPCI64RELAX	CPCI_PERSIST_SUBSCALE	CPCI2PERSIST	CPCI4PERSIST	CPCI30PERSIST	CPCI37PERSIST	CPCI55PERSIST	CPCI69PERSIST	CPCI_EXERC_SUBSCALE	CPCI3EXERC	CPCI14EXERC	CPCI19EXERC	CPCI28EXERC	CPCI31EXERC	CPCI35EXERC	CPCI41EXERC	CPCI47EXERC	CPCI56EXERC	CPCI59EXERC	CPCI65EXERC	CPCI66EXERC	CPCI_REST_SUBSCALE	CPCI5REST	CPCI8REST	CPCI20REST	CPCI43REST	CPCI51REST	CPCI63REST	CPCI70REST	CPCI_SOCIAL_SUBSCALE	CPCI6SOCIAL	CPCI9SOCIAL	CPCI17SOCIAL	CPCI22SOCIAL	CPCI24SOCIAL
1	3	0	68	1	25	4	5	14	1	3	6	4	7	0	6	6	7	0	0	0	7	7	20	3	1	0	0	2	0	1	0	0	3	0	1	30	6	3	7	4	7	4	7	24	1	2	7	4	0
2	3	0	72	0	20	3	5	14	0	3	6	0	7	0	7	25	7	0	7	0	0	7	20	3	1	0	0	2	0	0	0	0	3	0	1	25	6	3	7	4	7	4	7	42	1	2	7	4	0
3	3	0	73	0	26	1	5	14	0	3	5	2	3	3	2	17	7	7	7	0	7	7	20	3	1	0	0	2	0	0	0	0	3	0	1	21	6	3	7	4	7	4	7	19	1	2	7	4	0
4	3	0	63	0	24	2	15	14	0	3	5	1	5	0	1	28	7	5	7	2	7	7	20	3	1	0	0	2	0	0	0	0	3	0	1	8	6	3	7	4	7	4	7	21	1	2	7	4	0
5	3	0	60	0	16	4	9	14	0	3	5	0	0	0	0	28	7	7	7	1	7	0	20	3	1	0	0	2	0	0	0	0	3	0	1	7	6	3	7	4	7	4	7	17	1	2	7	4	0
8	3	0	62	0	17	4	1	14	0	3	5	5	2	0	5	2	7	6	7	0	7	7	20	3	1	0	0	2	0	0	0	0	3	0	1	35	6	3	7	4	7	4	7	14	1	2	7	4	0
9	3	0	72	1	24	4	11	14	0	3	5	0	0	0	7	28	7	0	7	0	7	7	20	3	1	0	0	2	0	0	0	0	3	0	1	39	6	3	7	4	7	4	7	34	1	2	7	4	0
10	7	0	53	0	99	3	7	0	0	0	0	0	0	0	0	42	0	3	7	0	7	0	0	0	0	0	0	0	0	0	0	0	0	0	0	18	0	0	0	0	0	0	0	28	0	0	0	0	0
11	7	0	39	0	23	2	18	0	0	0	0	0	0	0	3	35	0	7	7	0	7	0	0	0	0	0	0	0	0	0	0	0	0	0	0	39	0	0	0	0	0	0	0	52	0	0	0	0	0
12	3	0	65	0	26	2	9	14	0	3	5	3	0	0	1	3	7	3	7	0	7	7	19	3	1	0	0	2	0	0	0	0	3	0	1	35	6	3	7	4	7	4	7	17	1	2	7	4	0
13	2	1	35	1	22	2	12	16	2	5	7	0	0	0	7	28	7	7	5	2	7	3	28	4	2	2	2	3	0	2	2	0	4	0	3	23	7	5	7	6	7	7	7	16	1	3	7	7	1
14	2	1	69	1	19	4	6	16	2	5	7	2	3	0	7	22	7	7	7	7	7	7	28	4	2	2	2	3	0	2	2	0	4	0	3	33	7	5	7	6	7	7	7	31	1	3	7	7	1
15	2	1	61	1	26	4	6	16	2	5	7	3	2	0	0	35	7	7	7	7	7	7	27	4	2	2	2	3	0	2	2	0	4	0	3	17	7	5	7	6	7	7	7	50	1	3	7	7	1
16	3	0	36	0	29	3	6	14	0	3	5	0	7	0	7	8	7	0	7	1	7	7	19	3	0	0	0	2	0	0	0	0	3	0	1	35	6	3	7	4	7	4	7	14	1	2	7	4	0
17	7	0	71	0	28	4	12	0	0	0	0	0	0	0	0	37	0	0	0	0	0	0	0	0	0	0	0	0	0	0	0	0	0	0	0	42	0	0	0	0	0	0	0	29	0	0	0	0	0
18	3	0	58	1	24	4	15	14	0	3	5	5	0	0	6	35	7	3	5	0	7	3	19	3	0	0	0	2	0	0	0	0	3	0	1	25	6	3	7	4	7	4	7	10	1	2	7	4	0
19	3	0	67	0	25	3	9	14	0	3	5	0	0	0	99	14	7	2	7	2	7	7	19	2	0	0	0	2	0	0	0	0	3	0	1	35	6	3	7	4	7	4	7	19	1	2	7	4	0
20	3	0	61	0	24	4	4	14	0	3	5	2	0	0	3	19	7	6	7	0	7	7	19	2	0	0	0	2	0	0	0	0	3	0	0	13	6	3	7	4	7	4	7	18	1	2	7	4	0
21	3	0	61	0	20	4	6	14	0	3	5	0	0	0	4	7	7	3	7	0	7	7	19	2	0	0	0	2	0	0	0	0	3	0	0	9	6	3	7	3	7	4	7	7	1	2	7	4	0
22	3	0	56	1	99	2	4	14	0	3	5	0	0	0	7	0	7	0	7	0	7	2	19	2	0	0	0	1	0	0	0	0	3	0	0	36	6	3	7	3	7	4	7	42	1	2	7	4	0
23	2	1	57	0	22	4	6	16	2	5	7	0	0	0	0	12	7	0	0	0	0	0	26	4	2	2	2	3	0	2	2	0	4	0	3	29	7	5	7	6	7	7	7	32	1	3	7	7	1
24	2	1	72	1	25	4	15	16	2	5	7	0	7	0	0	33	7	7	7	7	7	7	26	4	2	2	2	3	0	2	2	0	4	0	3	27	7	5	7	6	7	7	7	45	1	3	7	7	1
25	7	0	46	0	28	4	15	0	0	0	0	0	0	0	0	12	0	0	0	0	7	0	0	0	0	0	0	0	0	0	0	0	0	0	0	10	0	0	0	0	0	0	0	11	0	0	0	0	0
26	7	0	68	1	22	4	17	0	0	0	0	0	0	0	1	19	0	7	4	7	7	7	0	0	0	0	0	0	0	0	0	0	0	0	0	20	0	0	0	0	0	0	0	11	0	0	0	0	0
28	3	0	62	1	26	2	6	14	0	3	5	0	0	0	0	23	7	7	3	0	7	7	19	2	0	0	0	1	0	0	0	0	3	0	0	28	6	3	7	3	7	4	7	14	1	2	7	4	0
29	3	0	64	0	22	3	8	14	0	3	5	0	0	0	0	20	7	7	7	0	7	0	19	2	0	0	0	1	0	0	0	0	3	0	0	26	5	3	7	3	7	4	7	25	1	2	7	4	0
30	3	0	65	1	22	3	5	14	0	3	5	2	4	0	2	21	7	3	7	0	7	7	19	2	0	0	0	1	0	0	0	0	2	0	0	35	5	3	7	3	7	4	7	42	1	2	7	4	0
33	3	0	68	1	22	4	18	14	0	3	5	0	3	0	2	2	7	7	7	2	7	7	18	2	0	0	0	1	0	0	0	0	2	0	0	21	5	3	7	3	7	4	7	1	1	2	7	4	0
34	3	0	76	0	27	4	9	14	0	3	5	5	0	0	0	19	7	7	0	0	7	0	18	2	0	0	0	1	0	0	0	0	2	0	0	28	5	3	7	3	7	4	7	43	0	2	7	4	0
35	3	0	76	1	26	2	15	14	0	3	5	0	7	0	0	36	7	7	0	0	7	0	18	2	0	0	0	1	0	0	0	0	2	0	0	28	5	3	7	3	7	4	7	18	0	2	7	3	0
36	1	1	60	0	23	2	10	35	7	7	7	0	0	0	7	40	7	7	7	7	7	7	84	7	7	7	7	7	7	7	7	7	7	7	7	33	7	7	7	7	7	7	7	32	7	7	7	7	7
37	1	1	82	0	26	2	6	35	7	7	7	0	0	0	7	21	7	7	7	7	7	7	84	7	7	7	7	7	7	7	7	7	7	7	7	27	7	7	7	7	7	7	7	8	7	7	7	7	7
38	1	1	61	0	25	2	5	35	7	7	7	7	0	0	0	28	7	0	7	7	7	0	84	7	7	7	7	7	7	7	7	7	7	7	7	29	7	7	7	7	7	7	7	35	7	7	7	7	7
40	1	1	62	0	22	3	9	34	7	7	7	0	0	0	7	30	7	0	7	0	7	0	82	7	7	7	7	7	7	7	7	7	7	7	7	16	7	7	7	7	7	7	7	44	7	7	7	7	7
41	3	0	73	1	26	4	15	14	0	3	4	0	0	0	7	16	7	3	7	0	7	7	18	2	0	0	0	1	0	0	0	0	2	0	0	31	5	3	7	3	7	4	7	28	0	2	7	3	0
43	3	0	81	1	20	2	18	14	0	3	4	0	0	0	7	23	7	0	7	0	7	7	18	2	0	0	0	1	0	0	0	0	2	0	0	17	5	3	7	3	7	4	7	22	0	2	7	3	0
44	1	1	64	1	22	2	12	34	7	7	7	7	5	0	1	42	7	0	7	7	7	7	80	7	7	7	7	7	7	7	7	7	7	7	7	15	7	7	7	7	7	7	7	16	7	7	7	7	7
45	1	1	76	0	25	2	5	34	7	7	7	0	0	0	7	42	7	7	7	7	7	7	77	7	7	7	7	7	7	7	7	7	7	7	7	7	7	7	7	7	7	7	7	18	7	7	7	7	7
46	1	1	64	1	22	3	6	34	7	7	7	0	0	0	3	42	7	0	7	0	7	7	77	7	7	7	7	7	7	7	7	7	7	7	7	41	7	7	7	7	7	7	7	16	7	7	7	7	7
47	1	1	65	0	26	4	15	33	7	7	7	0	0	0	0	21	7	2	0	0	7	0	77	7	7	7	7	7	7	7	7	7	7	7	7	25	7	7	7	7	7	7	7	0	7	7	7	7	7
50	3	0	89	0	22	3	12	14	0	3	4	0	0	0	3	28	7	1	7	0	7	7	18	2	0	0	0	1	0	0	0	0	2	0	0	21	5	3	7	3	7	4	7	3	0	2	7	3	0
51	1	1	70	1	29	4	5	32	7	7	7	0	0	0	0	42	7	7	7	7	7	7	77	7	7	7	7	7	7	7	7	7	7	7	7	21	7	7	7	7	7	7	7	7	7	7	7	7	7
52	2	1	70	0	29	4	12	16	2	4	7	0	0	0	0	36	7	7	7	7	7	7	26	4	2	2	2	3	0	2	2	0	4	0	3	13	7	5	7	6	7	7	7	21	1	3	7	7	1
53	3	0	60	0	28	4	12	14	0	3	4	0	7	0	0	42	7	7	7	0	7	7	18	2	0	0	0	1	0	0	0	0	2	0	0	14	5	3	7	3	7	4	7	6	0	2	7	3	0
55	3	0	66	1	24	4	4	14	0	3	4	4	0	0	0	30	7	6	0	1	7	7	18	2	0	0	0	1	0	0	0	0	2	0	0	13	5	3	7	3	7	3	7	6	0	2	7	3	0
56	3	0	61	1	20	4	9	14	0	3	4	7	5	99	7	32	7	7	0	7	7	7	17	2	0	0	0	1	0	0	0	0	2	0	0	27	5	3	7	3	7	3	7	9	0	2	7	3	0
57	1	1	69	0	29	4	9	32	7	7	7	0	7	99	7	28	7	7	0	7	7	7	77	7	7	7	7	7	7	7	7	7	7	7	7	42	7	7	7	7	7	7	7	30	7	7	7	7	7
58	1	1	70	0	25	2	9	32	7	7	7	0	0	0	2	7	7	7	0	7	7	7	76	7	7	7	7	7	7	7	7	7	7	7	7	7	7	7	7	7	7	7	7	9	7	7	7	7	7
59	1	1	77	0	20	4	12	31	7	7	7	0	0	0	0	21	7	0	7	0	7	7	73	7	7	7	7	7	7	7	7	7	7	7	7	28	7	7	7	7	7	7	7	7	7	7	7	7	7
60	1	1	69	0	23	1	12	31	7	7	7	0	0	0	0	35	7	7	0	0	7	0	71	7	7	7	7	7	7	7	7	7	7	7	7	26	7	7	7	7	7	7	7	29	7	7	7	7	7
61	1	1	62	0	23	2	12	31	7	7	7	7	0	0	7	7	7	5	7	7	7	7	70	7	7	7	7	7	7	7	7	7	7	7	7	35	7	7	7	7	7	7	7	24	7	7	7	7	7
62	3	0	65	1	24	2	9	14	0	3	4	7	0	0	0	22	7	3	0	0	7	5	17	2	0	0	0	1	0	0	0	0	2	0	0	8	5	3	7	3	7	3	7	9	0	2	7	3	0
63	1	1	31	1	25	2	9	30	7	7	7	0	0	0	7	7	7	0	7	0	7	7	70	7	7	7	7	7	7	7	7	7	7	7	7	49	7	7	7	7	7	7	7	7	7	7	7	7	7
64	3	0	66	1	25	4	15	14	0	3	4	0	7	0	0	21	7	7	7	3	7	7	17	2	0	0	0	1	0	0	0	0	2	0	0	20	5	3	7	3	7	3	7	9	0	2	7	3	0
65	1	1	65	1	28	4	9	30	7	7	7	0	7	0	2	42	7	0	0	7	7	7	70	7	7	7	7	7	7	7	7	7	7	7	7	5	7	7	7	7	7	7	7	8	7	7	7	7	7
66	2	1	61	1	30	2	6	16	2	4	7	4	4	0	5	26	7	2	5	1	7	7	26	4	2	2	2	3	0	2	2	0	4	0	3	27	7	5	7	6	7	6	7	33	1	3	7	7	1
67	1	1	61	1	23	4	15	38	7	7	7	7	0	0	7	13	7	7	7	7	7	7	84	7	7	7	7	7	7	7	7	7	7	7	7	25	7	7	7	7	7	7	7	28	7	7	7	7	7
68	3	0	77	1	19	4	15	14	0	3	4	5	0	0	0	28	7	7	7	7	7	7	17	2	0	0	0	1	0	0	0	0	2	0	0	7	5	3	7	3	7	3	7	8	0	2	7	3	0
69	4	0	68	1	24	4	15	12	0	2	3	0	3	0	0	35	7	3	7	0	7	1	13	1	0	0	0	0	0	0	0	0	1	0	0	21	3	2	6	2	5	2	5	43	0	1	6	2	0
71	1	1	61	0	23	4	15	35	7	7	7	7	7	0	7	22	7	7	7	7	7	7	84	7	7	7	7	7	7	7	7	7	7	7	7	17	7	7	7	7	7	7	7	4	7	7	7	7	7
72	3	0	72	0	24	4	15	14	0	3	4	2	0	3	5	17	7	7	7	0	7	7	17	2	0	0	0	1	0	0	0	0	2	0	0	31	5	3	7	3	7	3	7	2	0	2	7	3	0
73	1	1	72	1	23	4	9	30	7	7	7	0	0	0	0	28	7	7	7	7	7	7	70	7	7	7	7	7	7	7	7	7	7	7	7	16	7	7	7	7	7	7	7	6	7	7	7	7	7
74	2	1	64	1	25	4	15	16	2	4	7	3	7	0	7	32	7	7	7	0	7	0	26	3	2	2	2	3	0	2	2	0	4	0	3	16	7	5	7	6	7	6	7	6	1	3	7	7	1
75	2	1	70	1	25	2	15	16	2	4	7	0	0	0	0	24	7	7	7	7	7	7	26	3	2	2	2	3	0	2	2	0	4	0	3	0	7	5	7	6	7	6	7	7	1	3	7	7	1
76	7	0	43	0	19	4	12	0	0	0	0	0	0	0	0	31	0	0	0	0	7	0	0	0	0	0	0	0	0	0	0	0	0	0	0	36	0	0	0	0	0	0	0	25	0	0	0	0	0
77	3	0	52	0	23	4	15	14	0	3	4	4	0	4	1	3	7	1	7	1	1	7	17	2	0	0	0	1	0	0	0	0	2	0	0	42	5	3	7	3	7	3	7	28	0	2	7	3	0
78	7	0	69	0	21	4	7	0	0	0	0	0	0	0	0	8	0	0	0	2	7	0	0	0	0	0	0	0	0	0	0	0	0	0	0	16	0	0	0	0	0	0	0	11	0	0	0	0	0
80	1	1	63	1	23	4	5	30	7	7	7	0	0	0	7	21	7	0	0	0	7	0	70	7	7	7	7	7	7	7	7	7	7	7	7	13	7	7	7	7	7	7	7	11	7	7	7	7	7
81	1	1	64	1	24	4	18	30	7	7	7	0	0	0	7	7	7	7	7	7	7	7	69	7	7	7	7	7	7	7	7	7	7	7	7	25	7	7	7	7	7	7	7	14	7	7	7	7	7
82	2	1	88	0	23	4	14	16	2	4	7	0	0	0	7	40	7	7	4	7	7	7	26	3	2	2	2	3	0	2	2	0	4	0	2	13	7	5	7	6	7	6	7	17	1	3	7	6	1
83	1	1	66	1	18	2	14	42	7	99	99	3	2	0	7	21	7	4	0	6	7	7	84	7	7	7	7	7	99	7	7	7	7	99	99	28	99	99	99	99	99	99	7	30	99	7	7	99	7
85	4	0	55	0	23	3	4	12	0	2	3	0	0	0	0	17	7	7	7	1	7	7	13	1	0	0	0	0	0	0	0	0	1	0	0	23.33	3	2	6	2	5	2	5	23	0	1	6	2	0
87	4	0	70	0	24	4	12	11.67	0	2	3	0	2	0	7	21	7	7	7	0	7	7	13	1	0	0	0	0	0	0	0	0	1	0	0	21	3	2	6	2	5	2	5	12	0	1	5	2	0
88	3	0	73	0	24	2	9	14	0	3	4	0	0	0	6	0	7	7	7	0	7	7	17	2	0	0	0	1	0	0	0	0	2	0	0	23	5	3	7	3	7	3	7	2	0	2	7	3	0
89	1	1	63	1	28	4	12	30	7	7	7	0	0	0	7	16	7	0	5	0	7	2	68	7	7	7	7	7	7	7	7	7	7	7	7	20	7	7	7	7	7	7	7	25	7	7	7	7	7
90	7	0	70	1	24	4	9	0	0	0	0	0	0	0	0	11	0	7	0	0	7	7	0	0	0	0	0	0	0	0	0	0	0	0	0	27	0	0	0	0	0	0	0	1	0	0	0	0	0
91	1	1	63	1	26	4	12	30	7	7	7	0	0	2	7	24	7	7	7	7	7	7	68	7	7	7	7	7	7	7	7	7	7	7	7	14	7	7	7	7	7	7	7	24	7	7	7	7	7
92	2	1	62	0	24	3	10	16	2	4	7	0	0	0	0	1	7	0	6	0	7	5	26	3	2	2	2	3	0	2	2	0	4	0	2	23	7	5	7	6	7	6	7	19	1	3	7	6	1
93	4	0	80	1	23	4	5	11	0	2	3	3	0	0	2	28	7	0	7	0	7	7	13	1	0	0	0	0	0	0	0	0	1	0	0	35	3	2	5	2	5	2	4	51	0	1	5	2	0
94	2	1	67	0	25	2	12	16	2	4	7	7	7	0	0	14	7	7	7	7	7	7	25	3	2	2	2	3	0	2	2	0	4	0	2	17	7	5	7	6	7	6	7	1	1	3	7	6	1
95	2	1	74	0	25	4	12	16	2	4	7	0	1	0	0	18	7	7	7	7	7	7	25	3	2	2	2	3	0	2	2	0	4	0	2	10	7	5	7	6	7	6	7	7	1	3	7	6	1
96	1	1	76	0	26	4	12	29	7	7	7	0	0	0	3	36	7	3	7	7	0	7	67	7	7	7	7	7	7	7	7	7	7	7	7	1	7	7	7	7	7	7	7	7	7	7	7	7	7
97	4	0	65	0	24	2	12	11	0	2	3	0	0	0	0	19	7	5	7	0	7	7	13	1	0	0	0	0	0	0	0	0	1	0	0	29	3	2	5	2	5	2	4	12	0	1	5	2	0
167	1	1	60	0	23	2	15	29	7	7	7	2	0	0	4	42	7	0	7	0	7	7	67	7	7	7	7	7	7	7	7	7	7	7	7	30	7	7	7	7	7	7	7	7	7	7	7	7	7
168	4	0	69	1	20	4	18	11	0	2	3	3	0	0	0	20	7	7	7	0	7	5	12	1	0	0	0	0	0	0	0	0	1	0	0	20	3	2	5	2	5	2	4	41	0	1	5	2	0
169	4	0	64	0	24	4	5	11	0	2	3	0	0	0	0	23	7	0	7	0	7	7	12	1	0	0	0	0	0	0	0	0	1	0	0	0	3	2	5	2	5	2	4	39	0	1	5	2	0
171	4	0	80	0	29	2	18	11	0	2	3	0	0	0	7	35	7	7	7	1	7	7	12	1	0	0	0	0	0	0	0	0	1	0	0	20	3	2	5	2	5	2	4	19	0	1	5	2	0
172	1	1	67	0	26	2	6	29	7	7	7	0	0	0	1	35	7	3	7	7	7	7	66	7	7	7	7	7	7	7	7	7	7	7	7	36	7	7	7	7	7	7	7	2	7	7	7	7	7
173	1	1	64	0	26	2	12	29	7	7	7	0	0	0	0	35	7	7	7	7	7	7	66	7	7	7	7	7	7	7	7	7	7	7	7	20	7	7	7	7	7	7	7	12	7	7	7	7	7
175	7	0	77	0	28	4	4	0	0	0	0	3	0	0	0	28	0	0	1	0	7	7	0	0	0	0	0	0	0	0	0	0	0	0	0	23	0	0	0	0	0	0	0	11	0	0	0	0	0
176	7	0	66	1	25	4	7	0	0	0	0	3	0	0	0	37	0	2	2	0	7	2	0	0	0	0	0	0	0	0	0	0	0	0	0	12	0	0	0	0	0	0	0	32	0	0	0	0	0
177	1	1	68	1	26	4	18	29	7	7	7	0	0	0	7	28	7	7	7	7	7	7	64	7	7	7	7	7	7	7	7	7	7	7	7	2	7	7	7	7	7	7	7	2	7	7	7	7	7
178	1	1	68	1	19	2	9	29	7	7	7	0	0	0	0	21	7	2	2	7	7	7	64	7	7	7	7	7	7	7	7	7	7	7	7	35	7	7	7	7	7	7	7	15	7	7	7	7	7
179	1	1	61	1	26	4	9	28	7	7	7	0	0	0	3	40	7	0	7	7	7	7	63	7	7	7	7	7	7	7	7	7	7	7	7	16	7	7	7	7	7	7	7	11	7	7	7	7	7
180	1	1	60	1	24	4	12	28	7	7	7	0	0	0	7	14	7	7	7	7	7	0	63	7	7	7	7	7	7	7	7	7	7	7	7	28	7	7	7	7	7	7	7	28	7	7	7	7	7
181	7	0	61	0	22	4	9	0	0	0	0	0	7	0	7	22	0	3	0	2	7	5	0	0	0	0	0	0	0	0	0	0	0	0	0	32	0	0	0	0	0	0	0	13	0	0	0	0	0
182	7	0	72	0	29	4	18	0	0	0	0	0	0	0	0	14	0	2	0	0	7	0	0	0	0	0	0	0	0	0	0	0	0	0	0	12	0	0	0	0	0	0	0	38	0	0	0	0	0
184	1	1	63	0	27	3	18	28	7	7	7	0	0	0	0	28	7	7	7	7	7	7	63	7	7	7	7	7	7	7	7	7	7	7	7	21	7	7	7	7	7	7	7	9	7	7	7	7	7
185	1	1	73	1	27	4	9	28	7	7	7	7	2	0	7	28	7	7	7	7	7	7	63	7	7	7	7	7	7	7	7	7	7	7	7	21	7	7	7	7	7	7	7	35	7	7	7	7	7
186	1	1	73	1	28	3	15	28	7	7	7	0	0	0	0	42	7	7	7	7	7	7	63	7	7	7	7	7	7	7	7	6	7	7	7	14	7	7	7	7	7	7	7	26	7	7	7	7	7
187	1	1	63	0	28	4	9	28	7	7	7	0	0	0	7	14	7	7	7	7	7	7	63	7	7	7	7	7	7	7	7	5	7	7	7	38	7	7	7	7	7	7	7	16	7	7	7	7	7
188	1	1	68	0	22	3	15	28	7	7	7	0	0	0	7	39	7	7	7	7	7	7	63	7	7	7	7	7	6	7	7	5	7	7	7	44	7	7	7	7	7	7	7	22	7	7	7	7	7
189	7	0	62	0	27	2	5	0	0	0	0	0	0	0	0	36	0	0	7	0	7	0	0	0	0	0	0	0	0	0	0	0	0	0	0	11	0	0	0	0	0	0	0	45	0	0	0	0	0
190	7	0	61	1	21	3	12	0	0	0	0	0	0	0	0	29	0	7	0	0	7	0	0	0	0	0	0	0	0	0	0	0	0	0	0	45	0	0	0	0	0	0	0	34	0	0	0	0	0
191	1	1	71	0	22	4	12	28	7	7	7	0	0	0	0	42	7	0	7	7	7	7	63	7	7	7	7	7	6	7	7	5	7	7	7	35	7	7	7	7	7	7	7	37	7	7	7	7	7
192	1	1	68	1	28	2	12	28	7	7	7	0	0	0	7	21	7	4	7	4	7	7	63	7	7	7	7	7	6	7	7	5	7	7	7	21	7	7	7	7	7	7	7	32	7	7	7	7	7
193	7	0	74	1	20	3	12	0	0	0	0	4	0	0	4	40	0	1	0	0	7	0	0	0	0	0	0	0	0	0	0	0	0	0	0	15	0	0	0	0	0	0	0	27	0	0	0	0	0
194	7	0	64	1	19	4	9	0	0	0	0	0	0	0	0	20	0	2	0	0	4	2	0	0	0	0	0	0	0	0	0	0	0	0	0	9	0	0	0	0	0	0	0	40	0	0	0	0	0
195	1	1	60	0	22	4	15	28	7	7	7	0	0	0	7	42	7	0	7	0	7	7	63	7	7	7	7	7	5	7	7	5	7	7	7	35	7	7	7	7	7	7	7	34	7	7	7	7	7
196	7	0	62	0	28	4	4	0	0	0	0	1	7	0	4	17	0	2	0	0	7	0	0	0	0	0	0	0	0	0	0	0	0	0	0	14	0	0	0	0	0	0	0	6	0	0	0	0	0
197	7	0	72	0	27	3	12	0	0	0	0	0	7	0	7	34	0	2	7	0	1	7	0	0	0	0	0	0	0	0	0	0	0	0	0	14	0	0	0	0	0	0	0	21	0	0	0	0	0
201	1	1	79	0	24	4	18	28	7	7	7	0	0	0	7	31	7	0	7	0	7	7	62	7	7	7	7	7	5	7	7	5	7	7	7	7	7	7	7	7	7	7	7	5	7	7	7	7	7
202	1	1	79	0	20	2	9	28	7	7	7	0	0	0	0	28	7	1	7	0	7	7	62	7	7	7	7	7	5	7	7	5	7	7	7	24	7	7	7	7	7	7	7	5	7	7	7	7	7
203	1	1	63	0	23	4	15	28	7	7	7	0	0	0	0	14	7	7	7	0	7	7	62	7	7	7	7	7	5	7	7	5	7	7	7	42	7	7	7	7	7	7	7	11	7	7	7	7	7
204	1	1	69	1	26	2	15	28	7	7	7	0	0	0	0	38	7	7	7	7	7	7	62	7	7	7	7	7	5	7	7	5	7	7	7	0	7	7	7	7	7	7	7	4	7	7	7	7	7
205	1	1	71	0	20	3	9	28	7	7	7	0	0	0	7	42	7	7	2	7	7	0	62	7	7	7	7	7	5	7	7	5	7	7	7	24	7	7	7	7	7	7	7	7	7	7	7	7	6
206	1	1	62	0	25	3	5	28	7	7	7	0	0	0	0	14	7	7	7	7	7	7	62	7	7	7	7	7	5	7	7	5	7	7	7	28	7	7	7	7	7	7	7	36	7	7	7	7	6
207	1	1	66	0	25	1	15	28	7	7	7	0	0	0	0	42	7	7	7	7	7	7	62	7	7	7	7	7	5	7	7	5	7	7	7	29	7	7	7	7	7	7	7	37	7	7	7	7	6
208	1	1	62	1	28	3	4	28	7	7	7	0	7	0	7	32	7	7	7	0	7	7	62	7	7	7	7	7	5	7	7	5	7	7	7	27	7	7	7	7	7	7	7	16	7	7	7	7	6
209	1	1	66	1	26	4	9	27	7	7	7	0	0	0	0	35	7	7	7	7	7	7	62	7	7	7	7	7	5	7	7	5	7	7	7	36	7	7	7	7	7	7	7	37	7	7	7	7	6
210	1	1	67	1	15	4	15	27	7	7	7	3	0	0	3	35	7	6	7	7	7	7	61	7	7	7	7	7	5	7	7	5	7	7	7	35	7	7	7	7	7	7	7	8	7	7	7	7	6
211	1	1	62	1	23	2	18	26	7	7	7	0	0	0	0	39	7	7	7	0	7	7	61	7	7	7	7	7	5	7	7	5	7	6	7	26	7	7	7	7	7	7	7	21	7	7	7	7	6
212	1	1	73	0	20	2	9	26	7	7	7	0	3	0	7	42	7	7	7	0	7	7	60	7	7	7	7	7	4	7	7	4	7	6	7	31	7	7	7	7	7	7	7	39	7	7	7	7	6
213	1	1	65	0	25	3	5	26	7	7	7	3	0	0	3	42	7	7	7	7	7	7	59	7	7	7	7	7	4	7	7	4	7	6	7	4	7	7	7	7	7	7	7	4	7	7	7	7	6
214	1	1	65	1	26	2	5	25	7	7	7	0	0	0	0	42	7	7	7	7	7	7	58	7	7	7	7	7	4	7	7	4	7	6	7	32	7	7	7	7	7	7	7	4	7	7	7	7	5
217	7	0	68	1	27	2	15	0	0	0	0	2	4	2	3	29	0	7	4	7	7	3	0	0	0	0	0	0	0	0	0	0	0	0	0	42	0	0	0	0	0	0	0	39	0	0	0	0	0
218	7	0	59	1	29	4	12	0	0	0	0	0	0	0	0	27	0	0	0	0	7	0	0	0	0	0	0	0	0	0	0	0	0	0	0	28	0	0	0	0	0	0	0	33	0	0	0	0	0
219	1	1	60	1	25	1	5	25	7	7	7	0	0	0	7	42	7	3	7	1	7	7	58	7	7	7	7	7	4	7	7	4	7	5	7	13	7	7	7	7	7	7	7	3	7	7	7	7	5
220	1	1	76	0	22	2	15	25	7	7	7	0	0	0	7	19	7	7	7	2	7	7	57	7	7	7	7	7	4	7	7	4	7	5	7	41	7	7	7	7	7	7	7	4	7	7	7	7	5
221	4	0	69	1	26	3	12	11	0	2	3	5	4	0	5	20	7	1	7	0	7	2	12	1	0	0	0	0	0	0	0	0	1	0	0	26	3	2	5	2	5	2	4	53	0	1	5	2	0
222	1	1	61	1	27	2	5	25	7	7	7	2	3	99	3	42	7	0	7	0	7	7	57	7	7	7	7	7	4	7	7	4	7	5	7	19	7	7	7	7	7	7	7	7	7	7	7	7	5
223	4	0	75	0	23	4	99	11	0	2	3	0	6	0	0	28	7	7	7	2	7	5	12	1	0	0	0	0	0	0	0	0	1	0	0	20	3	2	5	2	5	2	4	15	0	1	5	2	0
224	4	0	82	1	26	2	4	11	0	2	3	5	6	0	2	34	7	2	7	0	7	7	12	1	0	0	0	0	0	0	0	0	1	0	0	38	3	2	5	2	5	2	4	49	0	1	5	2	0
228	1	1	42	0	20	4	1	24.5	7	7	7	0	7	0	7	4	7	7	7	0	7	7	57	7	7	7	7	7	4	7	7	4	7	5	7	8	7	7	7	7	7	7	7	25	7	7	7	7	5
229	1	1	57	0	21	4	9	24	7	7	7	0	0	0	0	35	7	0	7	0	7	6	57	7	7	7	7	7	4	7	7	4	7	5	7	22	7	7	7	7	7	7	7	21	7	7	7	7	5
230	1	1	70	1	29	4	9	24	7	7	7	0	0	0	7	7	7	7	7	0	7	7	56	7	7	7	7	7	3	7	7	4	7	5	7	21	7	7	7	7	7	7	7	21	7	7	7	7	5
231	3	0	69	1	27	4	4	14	0	3	4	5	3	0	1	27	7	7	7	1	7	7	17	2	0	0	0	1	0	0	0	0	2	0	0	25	4	3	7	3	7	3	7	6	0	2	7	3	0
232	6	0	70	0	20	4	15	7	0	0	0	0	0	0	0	21	4	0	0	0	0	0	2	0	0	0	0	0	0	0	0	0	0	0	0	32	1	0	2	0	1	0	0	7	0	0	1	0	0
233	6	0	65	1	25	4	18	7	0	0	0	0	0	0	0	33	4	7	7	0	7	7	2	0	0	0	0	0	0	0	0	0	0	0	0	7	1	0	2	0	1	0	0	14	0	0	1	0	0
234	3	0	65	1	23	2	4	14	0	3	4	2	0	0	0	23	7	7	7	0	7	7	17	2	0	0	0	1	0	0	0	0	2	0	0	19	4	3	7	3	7	3	7	13	0	2	7	3	0
235	1	1	59	1	28	4	4	24	7	7	7	6	7	0	7	19	7	0	7	5	7	0	56	7	7	7	7	7	3	7	7	4	7	5	7	13	7	7	7	7	7	7	7	16	7	7	7	7	5
236	1	1	70	0	20	4	12	24	7	7	7	0	0	0	7	36	7	2	7	0	7	7	56	7	7	7	7	7	3	7	7	3	7	5	7	18	7	7	7	7	7	7	7	13	7	7	7	7	5
237	1	1	64	0	22	4	12	24	7	7	7	0	0	0	7	28	7	0	7	0	7	7	56	7	7	7	7	7	3	7	7	3	7	5	7	29	7	7	7	7	7	7	7	15	7	7	7	7	5
238	1	1	59	1	21	3	17	24	7	7	7	0	0	0	7	28	7	0	7	0	7	7	56	7	7	7	7	7	3	7	7	3	7	5	7	5	7	7	7	7	7	7	7	19	7	7	7	7	5
239	4	0	82	1	25	4	12	11	0	1	3	0	0	0	0	13	7	7	7	0	7	7	12	0	0	0	0	0	0	0	0	0	1	0	0	24	3	2	5	2	5	2	4	50	0	1	5	2	0
241	6	0	65	0	28	3	15	7	0	0	0	0	0	0	4	42	4	3	7	0	2	7	2	0	0	0	0	0	0	0	0	0	0	0	0	5	1	0	2	0	1	0	0	35	0	0	1	0	0
242	6	0	61	1	26	4	9	7	0	0	0	0	0	0	0	24	4	3	7	0	7	0	2	0	0	0	0	0	0	0	0	0	0	0	0	13	1	0	2	0	1	0	0	11	0	0	1	0	0
243	6	0	60	0	18	2	9	7	0	0	0	4	4	0	0	14	4	4	0	0	7	0	2	0	0	0	0	0	0	0	0	0	0	0	0	24.5	1	0	2	0	1	0	0	35	0	0	1	0	0
244	7	0	65	1	27	4	15	0	0	0	0	0	5	0	0	26	0	5	0	0	3	7	0	0	0	0	0	0	0	0	0	0	0	0	0	31	0	0	0	0	0	0	0	12	0	0	0	0	0
245	7	0	70	0	26	4	6	0	0	0	0	0	7	0	5	22	0	2	7	7	0	0	0	0	0	0	0	0	0	0	0	0	0	0	0	4	0	0	0	0	0	0	0	36	0	0	0	0	0
246	6	0	65	0	26	2	6	7	0	0	0	0	0	0	0	21	4	7	0	5	7	4	2	0	0	0	0	0	0	0	0	0	0	0	0	11	1	0	2	0	1	0	0	0	0	0	1	0	0
248	3	0	68	0	22	2	16	14	0	3	4	0	0	0	4	33	7	1	7	0	7	0	16	2	0	0	0	1	0	0	0	0	2	0	0	35	4	3	7	3	7	3	6	21	0	2	7	3	0
249	3	0	73	0	19	2	5	14	0	3	4	2	3	0	0	23	7	3	7	0	5	3	16	2	0	0	0	1	0	0	0	0	2	0	0	37	4	3	7	3	7	3	6	30	0	2	7	3	0
250	4	0	77	0	23	2	9	11	0	1	3	0	7	0	0	25	7	0	7	0	3	7	12	0	0	0	0	0	0	0	0	0	1	0	0	20	3	2	5	2	5	2	4	49	0	1	5	2	0
251	6	0	72	1	30	4	14	7	0	0	0	0	0	0	0	21	3	0	7	2	7	0	1	0	0	0	0	0	0	0	0	0	0	0	0	17	1	0	1	0	1	0	0	14	0	0	1	0	0
252	6	0	63	0	21	4	9	7	0	0	0	0	0	0	0	13	3	6	4	3	7	3	1	0	0	0	0	0	0	0	0	0	0	0	0	15	1	0	1	0	1	0	0	1	0	0	1	0	0
254	6	0	61	1	27	4	12	7	0	0	0	0	0	0	4	7	3	3	5	0	7	7	1	0	0	0	0	0	0	0	0	0	0	0	0	14	1	0	1	0	1	0	0	16	0	0	1	0	0
255	6	0	74	1	24	4	18	7	0	0	0	0	0	0	0	7	3	2	0	0	7	0	1	0	0	0	0	0	0	0	0	0	0	0	0	3	1	0	1	0	1	0	0	11	0	0	1	0	0
256	6	0	62	1	21	4	5	7	0	0	0	0	0	0	0	14	3	2	0	0	7	5	1	0	0	0	0	0	0	0	0	0	0	0	0	22	1	0	1	0	1	0	0	18	0	0	1	0	0
257	6	0	69	1	20	3	17	7	0	0	0	0	0	0	0	42	3	0	3	0	7	0	1	0	0	0	0	0	0	0	0	0	0	0	0	6	1	0	1	0	1	0	0	7	0	0	1	0	0
258	6	0	72	0	25	2	15	7	0	0	0	0	0	0	0	28	3	3	3	0	4	3	1	0	0	0	0	0	0	0	0	0	0	0	0	31	1	0	1	0	1	0	0	10	0	0	1	0	0
259	6	0	74	0	22	1	15	7	0	0	0	0	0	0	0	35	3	0	5	5	7	6	1	0	0	0	0	0	0	0	0	0	0	0	0	26	1	0	1	0	1	0	0	16	0	0	1	0	0
260	6	0	75	0	23	3	12	7	0	0	0	0	0	0	0	38	3	2	3	4	2	0	0	0	0	0	0	0	0	0	0	0	0	0	0	35	1	0	1	0	1	0	0	16	0	0	1	0	0
261	3	0	72	0	21	4	4	14	0	3	4	4	3	0	0	33	7	0	7	0	7	7	16	2	0	0	0	0	0	0	0	0	2	0	0	26	4	3	7	3	7	3	6	28	0	2	7	3	0
262	3	0	79	0	24	1	15	14	0	3	4	4	0	0	4	33	7	7	7	4	7	4	16	2	0	0	0	0	0	0	0	0	2	0	0	13	4	3	7	3	7	3	6	16	0	2	7	3	0
263	6	0	62	1	25	2	9	7	0	0	0	0	0	0	99	19	3	7	2	7	7	2	0	0	0	0	0	0	0	0	0	0	0	0	0	15	1	0	1	0	1	0	0	26	0	0	1	0	0
264	4	0	67	0	25	4	15	11	0	1	3	0	0	0	4	41	7	0	7	0	7	7	12	0	0	0	0	0	0	0	0	0	1	0	0	19	3	2	5	2	5	2	4	39	0	1	5	2	0
266	6	0	75	1	28	1	12	7	0	0	0	0	0	0	0	28	3	5	2	3	3	3	0	0	0	0	0	0	0	0	0	0	0	0	0	7	1	0	1	0	1	0	0	21	0	0	1	0	0
267	3	0	61	1	26	2	18	14	0	3	4	2	0	0	0	6	7	2	7	1	7	7	16	2	0	0	0	0	0	0	0	0	2	0	0	3	4	3	7	3	7	3	6	3	0	2	7	3	0
268	3	0	60	1	23	4	9	14	0	2	4	0	0	0	7	16	7	1	7	0	7	7	16	2	0	0	0	0	0	0	0	0	2	0	0	36	4	3	7	3	7	3	6	0	0	2	7	3	0
269	6	0	76	1	25	3	10	7	0	0	0	0	0	0	0	28	3	0	5	0	7	5	0	0	0	0	0	0	0	0	0	0	0	0	0	21	1	0	1	0	1	0	0	7	0	0	1	0	0
270	6	0	77	0	18	2	12	7	0	0	0	0	0	0	0	28	3	2	0	0	7	7	0	0	0	0	0	0	0	0	0	0	0	0	0	38	1	0	1	0	1	0	0	21	0	0	1	0	0
271	6	0	74	1	21	2	12	7	0	0	0	0	0	0	1	19	3	1	7	3	7	5	0	0	0	0	0	0	0	0	0	0	0	0	0	23	1	0	1	0	1	0	0	7	0	0	1	0	0
272	3	0	84	1	22	4	9	14	0	2	4	0	0	0	0	39	7	0	7	0	7	7	16	2	0	0	0	0	0	0	0	0	2	0	0	35	4	3	7	3	7	3	6	37	0	2	7	3	0
274	3	0	71	1	23	3	12	14	0	2	4	0	0	0	0	35	7	7	7	0	7	1	16	2	0	0	0	0	0	0	0	0	2	0	0	14	4	2	7	3	7	3	6	7	0	2	7	3	0
275	4	0	78	0	15	4	9	11	0	1	3	0	0	0	0	0	7	7	7	3	7	7	12	0	0	0	0	0	0	0	0	0	1	0	0	49	3	2	5	2	5	2	4	37	0	1	5	2	0
276	4	0	63	0	30	4	9	11	0	1	3	0	2	0	3	8	7	7	7	0	7	7	12	0	0	0	0	0	0	0	0	0	0	0	0	36	3	2	5	2	5	2	4	34	0	1	5	2	0
277	4	0	68	0	18	1	12	11	0	1	3	0	0	0	0	36	7	3	7	3	4	7	11	0	0	0	0	0	0	0	0	0	0	0	0	33	3	2	5	1	5	2	4	31	0	1	5	2	0
278	4	0	69	1	23	4	12	11	0	1	3	0	0	0	7	40	7	2	4	1	5	2	11	0	0	0	0	0	0	0	0	0	0	0	0	42	3	2	5	1	5	2	4	38	0	1	5	2	0
279	4	0	70	0	19	4	12	11	0	1	2	0	0	0	7	37	7	7	7	0	7	7	11	0	0	0	0	0	0	0	0	0	0	0	0	30	3	2	5	1	5	2	4	40	0	1	5	2	0
280	4	0	62	0	22	4	12	11	0	1	2	0	0	0	0	0	7	7	7	2	0	7	11	0	0	0	0	0	0	0	0	0	0	0	0	42	3	2	5	1	4	2	4	32	0	1	5	2	0
281	6	0	78	0	19	4	5	7	0	0	0	0	0	0	0	21	3	3	3	4	4	3	0	0	0	0	0	0	0	0	0	0	0	0	0	2	1	0	1	0	1	0	0	15	0	0	1	0	0
283	6	0	60	0	17	2	18	7	0	0	0	0	0	0	0	27	3	0	3	0	4	3	0	0	0	0	0	0	0	0	0	0	0	0	0	0	1	0	1	0	1	0	0	0	0	0	1	0	0
284	6	0	74	1	24	2	5	7	0	0	0	0	0	0	2	32	3	0	4	0	4	4	0	0	0	0	0	0	0	0	0	0	0	0	0	1	1	0	1	0	1	0	0	0	0	0	1	0	0
287	6	0	72	1	15	4	18	7	0	0	0	0	0	0	0	21	3	0	3	0	3	3	0	0	0	0	0	0	0	0	0	0	0	0	0	7	1	0	1	0	1	0	0	0	0	0	0	0	0
289	3	0	71	0	25	4	5	13	0	2	4	0	0	0	0	23	7	0	7	0	7	2	15	2	0	0	0	0	0	0	0	0	2	0	0	17	4	2	7	3	7	3	6	7	0	2	7	3	0
290	3	0	61	0	22	1	7	13	0	2	4	0	0	0	0	21	7	7	7	0	7	7	15	2	0	0	0	0	0	0	0	0	2	0	0	0	4	2	7	3	7	3	6	0	0	2	7	3	0
291	3	0	72	0	18	1	16	13	0	2	4	0	0	0	2	31	7	7	0	0	7	7	15	2	0	0	0	0	0	0	0	0	2	0	0	0	4	2	7	3	7	3	6	7	0	2	7	3	0
292	7	0	66	1	24	2	15	0	0	0	0	2	0	0	3	14	0	2	0	0	7	0	0	0	0	0	0	0	0	0	0	0	0	0	0	12	0	0	0	0	0	0	0	19	0	0	0	0	0
293	6	0	67	0	23	1	6	7	0	0	0	0	0	0	0	35	3	7	3	7	7	3	0	0	0	0	0	0	0	0	0	0	0	0	0	3	0	0	1	0	1	0	0	0	0	0	0	0	0
294	7	0	70	1	99	4	9	0	0	0	0	0	7	0	0	0	0	0	7	7	7	7	0	0	0	0	0	0	0	0	0	0	0	0	0	1	0	0	0	0	0	0	0	18	0	0	0	0	0
295	6	0	65	1	22	3	15	7	0	0	0	1	0	2	1	33	3	0	4	0	3	0	0	0	0	0	0	0	0	0	0	0	0	0	0	21	0	0	1	0	1	0	0	9	0	0	0	0	0
296	6	0	61	0	26	2	15	6	0	0	0	7	7	0	1	31	3	7	7	7	7	7	0	0	0	0	0	0	0	0	0	0	0	0	0	14	0	0	1	0	1	0	0	2	0	0	0	0	0
299	6	0	61	0	21	2	6	6	0	0	0	2	1	0	1	39.6	3	3	7	4	7	7	0	0	0	0	0	0	0	0	0	0	0	0	0	0	0	0	1	0	1	0	0	0	0	0	0	0	0
301	6	0	67	0	29	3	1	6	0	0	0	0	0	0	0	28	3	0	2	0	7	0	0	0	0	0	0	0	0	0	0	0	0	0	0	35	0	0	1	0	1	0	0	32	0	0	0	0	0
302	3	0	60	1	22	4	17	13	0	2	4	0	0	0	0	25	7	7	7	0	7	7	15	2	0	0	0	0	0	0	0	0	2	0	0	14	4	2	7	3	7	3	6	4	0	2	7	3	0
304	6	0	69	0	21	3	4	6	0	0	0	0	0	0	0	32	3	0	0	2	0	3	0	0	0	0	0	0	0	0	0	0	0	0	0	0	0	0	1	0	1	0	0	9	0	0	0	0	0
305	6	0	63	1	23	3	15	6	0	0	0	1	1	0	0	28	3	2	1	0	3	3	0	0	0	0	0	0	0	0	0	0	0	0	0	14	0	0	1	0	1	0	0	0	0	0	0	0	0
306	3	0	73	0	23	1	9	13	0	2	4	0	0	0	0	35	7	2	7	0	7	7	15	2	0	0	0	0	0	0	0	0	2	0	0	24.5	4	2	7	3	7	3	6	2	0	2	7	3	0
307	4	0	69	1	22	2	12	11	0	1	2	0	0	0	0	0	7	7	7	0	7	7	11	0	0	0	0	0	0	0	0	0	0	0	0	43	3	2	5	1	4	2	4	36	0	1	5	2	0
308	4	0	69	1	27	2	12	11	0	1	2	0	0	0	7	9	7	7	7	3	7	7	11	0	0	0	0	0	0	0	0	0	0	0	0	39	3	1	5	1	4	2	4	42	0	1	5	2	0
309	4	0	60	0	27	2	6	11	0	1	2	0	0	0	0	28	7	7	7	7	7	7	11	0	0	0	0	0	0	0	0	0	0	0	0	35	3	1	5	1	4	2	4	12	0	1	5	2	0
310	4	0	67	1	15	4	12	11	0	1	2	0	0	0	0	4	7	7	7	0	7	7	10	0	0	0	0	0	0	0	0	0	0	0	0	35	3	1	5	1	4	2	4	19	0	1	4	2	0
311	4	0	81	1	19	2	9	10	0	1	2	0	0	0	7	15	7	7	7	0	7	7	10	0	0	0	0	0	0	0	0	0	0	0	0	29	3	1	5	1	4	2	4	41	0	1	4	2	0
312	4	0	60	1	30	1	15	10	0	1	2	0	0	0	0	19	7	7	0	0	7	7	10	0	0	0	0	0	0	0	0	0	0	0	0	33	3	1	5	1	4	2	4	39	0	1	4	2	0
313	5	0	71	0	26	2	6	7	0	0	0	0	0	0	0	33	4	7	4	4	4	5	3	0	0	0	0	0	0	0	0	0	0	0	0	14	1	0	2	0	2	0	1	23	0	0	1	0	0
317	3	0	64	0	27	2	5	13	0	2	4	0	0	0	5	21	7	7	7	0	7	7	15	2	0	0	0	0	0	0	0	0	2	0	0	21	4	2	7	3	7	3	6	8	0	2	7	3	0
321	6	0	81	0	26	4	15	6	0	0	0	0	0	0	0	21	3	3	0	4	5	5	0	0	0	0	0	0	0	0	0	0	0	0	0	15	0	0	1	0	1	0	0	21	0	0	0	0	0
322	6	0	61	1	24	2	6	6	0	0	0	0	0	0	2	21	3	5	4	6	4	4	0	0	0	0	0	0	0	0	0	0	0	0	0	21	0	0	1	0	1	0	0	10	0	0	0	0	0
323	6	0	62	1	27	3	9	6	0	0	0	0	0	0	2	17	2	7	7	6	7	7	0	0	0	0	0	0	0	0	0	0	0	0	0	20	0	0	1	0	1	0	0	7	0	0	0	0	0
325	6	0	63	0	19	3	4	6	0	0	0	0	0	0	2	21	2	2	3	0	7	0	0	0	0	0	0	0	0	0	0	0	0	0	0	30	0	0	1	0	0	0	0	3	0	0	0	0	0
326	1	1	46	0	26	4	1	24	7	7	7	7	0	0	7	28	7	0	6	0	7	6	56	7	7	7	7	7	3	7	7	3	7	5	7	42	7	7	7	7	7	7	7	45	7	7	7	7	5
327	5	0	55	1	24	4	6	7	0	0	0	0	0	0	7	29	4	3	4	4	5	4	3	0	0	0	0	0	0	0	0	0	0	0	0	15	1	0	2	0	2	0	1	9	0	0	1	0	0
328	5	0	38	0	28	1	9	7	0	0	0	0	0	0	0	25	4	0	4	0	4	3	3	0	0	0	0	0	0	0	0	0	0	0	0	41	1	0	2	0	2	0	1	17	0	0	1	0	0
329	5	0	36	0	26	1	5	7	0	0	0	0	0	0	7	42	4	0	3	0	3	4	3	0	0	0	0	0	0	0	0	0	0	0	0	4	1	0	2	0	2	0	1	4	0	0	1	0	0
330	5	0	42	1	29	4	9	7	0	0	0	0	0	0	0	40	4	7	7	7	7	7	3	0	0	0	0	0	0	0	0	0	0	0	0	12	1	0	2	0	2	0	1	38.86	0	0	1	0	0
331	5	0	53	1	27	4	5	7	0	0	0	0	0	0	0	32	4	6	6	2	2	4	3	0	0	0	0	0	0	0	0	0	0	0	0	9	1	0	2	0	2	0	1	3	0	0	1	0	0
332	4	0	59	0	19	4	12	10	0	1	2	2	0	0	3	0	7	0	7	0	7	7	10	0	0	0	0	0	0	0	0	0	0	0	0	20	3	1	5	1	4	2	4	0	0	1	4	2	0
334	4	0	57	1	30	1	15	10	0	1	2	3	0	0	0	18	7	0	7	7	2	7	10	0	0	0	0	0	0	0	0	0	0	0	0	35	3	1	5	1	4	2	4	53	0	1	4	2	0
335	7	0	57	1	26	4	4	0	0	0	0	0	7	0	3	19	0	0	7	0	7	0	0	0	0	0	0	0	0	0	0	0	0	0	0	23	0	0	0	0	0	0	0	21	0	0	0	0	0
336	7	0	59	1	21	2	6	0	0	0	0	0	7	0	4	13	0	5	4	4	5	4	0	0	0	0	0	0	0	0	0	0	0	0	0	13	0	0	0	0	0	0	0	21	0	0	0	0	0
337	7	0	51	0	29	4	15	0	0	0	0	0	7	0	0	13	0	0	4	2	6	2	0	0	0	0	0	0	0	0	0	0	0	0	0	30	0	0	0	0	0	0	0	15	0	0	0	0	0
338	1	1	57	1	21	4	15	24	7	7	7	0	0	0	7	29	7	0	7	7	0	7	55	7	7	7	7	7	3	7	7	3	7	5	7	14	7	7	7	7	7	7	7	7	6	7	7	7	5
339	1	1	58	0	22	4	4	24	7	7	7	0	0	0	7	35	7	3	7	5	7	7	54.54	7	7	7	7	7	3	7	7	3	7	5	7	16	7	7	7	7	7	7	7	1	6	7	7	7	5
340	1	1	54	0	26	4	6	24	7	7	7	2	0	0	5	42	7	1	1	1	7	3	54	7	7	7	7	7	3	7	7	3	7	5	7	16	7	7	7	7	7	7	7	36	6	7	7	7	5
341	2	1	40	0	27	2	12	16	2	4	7	0	0	0	0	14	7	7	7	7	7	7	25	3	2	2	2	3	0	2	2	0	4	0	2	27	7	5	7	6	7	6	7	18	1	3	7	6	1
342	2	1	53	1	17	4	9	16	2	4	7	0	0	0	0	7	7	0	5	0	7	0	24	3	2	2	2	3	0	2	2	0	4	0	2	19	7	5	7	6	7	6	7	7	1	3	7	6	1
343	1	1	58	1	29	4	9	24	7	7	7	7	2	0	4	30	7	2	7	0	7	7	54	7	7	7	7	7	3	7	7	3	7	5	7	17	7	7	7	7	7	7	7	7	6	7	7	7	5
344	1	1	54	1	23	1	18	24	7	7	7	0	0	0	0	7	7	0	7	0	7	7	54	7	7	7	7	7	3	7	7	3	7	5	7	28	7	7	7	7	7	7	7	13	6	7	7	7	5
345	3	0	40	0	22	2	4	13	0	2	4	0	0	0	4	25	7	0	0	0	7	7	15	2	0	0	0	0	0	0	0	0	2	0	0	39	4	2	7	3	7	3	6	44	0	2	7	3	0
346	7	0	56	0	20	4	15	0	0	0	0	0	2	0	0	21.6	0	0	0	0	0	0	0	0	0	0	0	0	0	0	0	0	0	0	0	35	0	0	0	0	0	0	0	17	0	0	0	0	0
347	7	0	47	1	26	2	18	0	0	0	0	0	5	0	5	11	0	5	6	1	6	1	0	0	0	0	0	0	0	0	0	0	0	0	0	27	0	0	0	0	0	0	0	30	0	0	0	0	0
349	3	0	59	0	19	3	18	13	0	2	4	0	0	0	7	26	7	1	7	0	7	7	15	2	0	0	0	0	0	0	0	0	2	0	0	10	4	2	7	3	7	3	6	7	0	2	7	3	0
350	7	0	45	0	27	2	6	0	0	0	0	0	5	0	0	33	0	2	1	0	7	3	0	0	0	0	0	0	0	0	0	0	0	0	0	19	0	0	0	0	0	0	0	42	0	0	0	0	0
351	1	1	58	1	26	4	9	24	7	7	7	7	0	0	0	42	7	0	7	7	7	7	53	7	7	7	7	7	3	7	7	3	7	5	7	0	7	7	7	7	7	7	7	4	6	7	7	7	5
352	1	1	57	1	30	3	9	23.33	7	7	7	7	0	0	7	42	7	7	7	0	0	7	52	7	7	7	7	7	3	7	7	3	7	4	7	11	7	7	7	7	7	7	7	23	6	7	7	7	5
354	7	0	61	1	99	4	9	0	0	0	0	0	0	0	0	42	0	3	5	0	4	1	0	0	0	0	0	0	0	0	0	0	0	0	0	25	0	0	0	0	0	0	0	25	0	0	0	0	0
355	1	1	83	0	19	4	9	23	7	7	7	0	0	0	7	14	7	7	7	0	7	7	52	7	7	7	7	7	3	7	7	3	7	4	7	21	7	7	7	7	7	7	7	11	6	7	7	7	5
356	3	0	48	1	23	4	12	13	0	2	4	0	0	0	4	35	7	7	7	2	7	7	15	2	0	0	0	0	0	0	0	0	2	0	0	28	4	2	6	3	7	3	6	21	0	2	7	3	0
357	5	0	59	1	19	99	6	7	0	0	0	0	0	0	3	34	4	5	3	7	7	7	3	0	0	0	0	0	0	0	0	0	0	0	0	30	1	0	2	0	2	0	1	8	0	0	1	0	0
358	1	1	40	1	24	2	4	23	7	7	7	0	1	0	0	35	7	3	7	4	7	7	51	7	7	7	7	7	3	7	7	3	7	4	7	24	7	7	7	7	7	7	7	11	6	7	7	7	5
359	1	1	57	0	20	4	9	23	7	7	7	0	1	0	0	18	7	0	7	7	7	7	51	7	7	7	7	7	3	7	6	3	7	4	7	14	7	7	7	7	7	7	7	17	6	7	7	7	5
360	4	0	44	0	25	3	12	10	0	1	2	1	0	0	0	0	7	3	0	3	7	0	10	0	0	0	0	0	0	0	0	0	0	0	0	35	3	1	5	1	4	2	4	37	0	1	4	2	0
361	5	0	48	0	30	4	9	7	0	0	0	0	0	0	7	0	4	3	6	5	6	6	3	0	0	0	0	0	0	0	0	0	0	0	0	35	1	0	2	0	2	0	1	36	0	0	1	0	0
362	4	0	65	0	23	2	9	10	0	1	2	0	0	0	0	12	7	7	7	0	7	7	10	0	0	0	0	0	0	0	0	0	0	0	0	49	3	1	5	1	4	2	4	36	0	1	4	2	0
363	5	0	45	1	26	2	12	7	0	0	0	0	0	0	7	21	4	2	7	7	7	6	3	0	0	0	0	0	0	0	0	0	0	0	0	22	1	0	2	0	2	0	0	13	0	0	1	0	0
364	5	0	22	1	28	4	6	7	0	0	0	0	0	0	3	24	4	0	7	6	5	7	2	0	0	0	0	0	0	0	0	0	0	0	0	32	1	0	2	0	2	0	0	28	0	0	1	0	0
365	1	1	42	0	21	2	9	23	7	7	7	99	0	0	0	26	7	7	7	0	7	7	51	7	7	7	7	7	3	7	6	3	7	4	7	13	7	7	7	7	7	7	7	0	6	7	7	7	5
366	1	1	23	0	23	2	9	23	7	7	7	7	0	0	0	25	7	7	7	7	7	7	51	7	7	7	7	7	3	7	6	3	7	4	7	38	7	7	7	7	7	7	7	31	6	7	7	7	4
367	1	1	36	0	22	3	4	23	7	7	7	0	0	0	7	42	7	0	7	3	7	7	51	7	7	7	7	7	3	7	6	3	7	4	7	14	7	7	7	7	7	7	7	9	6	7	7	7	4
368	1	1	49	1	29	4	6	23	7	7	7	0	0	0	4	14	7	7	7	2	7	7	51	7	7	7	7	7	3	7	6	3	7	4	7	13	7	7	7	7	7	7	7	19	6	7	7	7	4
369	5	0	49	0	25	4	5	7	0	0	0	0	0	0	0	29	4	6	7	0	5	7	2	0	0	0	0	0	0	0	0	0	0	0	0	21	1	0	2	0	2	0	0	28	0	0	1	0	0
370	1	1	55	1	22	3	6	23	7	7	7	0	0	0	4	41	7	0	7	0	7	7	50	7	7	7	7	7	3	7	6	3	7	4	7	30	7	7	7	7	7	7	7	50	5	7	7	7	4
371	1	1	38	0	26	4	1	23	7	7	7	0	0	0	7	35	7	7	6	5	7	7	50	7	7	7	7	7	3	7	6	3	7	4	7	35	7	7	7	7	7	7	7	29	5	7	7	7	4
372	1	1	43	0	23	2	9	23	7	7	7	0	0	0	2	35	7	7	7	7	7	7	49	7	7	7	7	7	3	7	5	3	7	4	7	10	7	7	7	7	7	7	7	0	5	7	7	7	4
373	1	1	37	1	24	2	12	23	7	7	7	0	0	0	3	42	7	3	7	0	7	7	49	7	7	7	7	7	3	7	5	3	7	4	7	32	7	7	7	7	7	7	7	40	5	7	7	7	4
374	5	0	58	1	26	3	18	7	0	0	0	0	7	0	3	9	4	0	5	0	7	3	2	0	0	0	0	0	0	0	0	0	0	0	0	28	1	0	2	0	1	0	0	36	0	0	1	0	0
375	5	0	51	0	24	4	18	7	0	0	0	7	0	0	1	40	4	7	4	7	4	5	2	0	0	0	0	0	0	0	0	0	0	0	0	30	1	0	2	0	1	0	0	14	0	0	1	0	0
376	2	1	49	0	30	2	7	15	2	4	7	3	3	0	3	22	7	7	7	7	7	7	24	3	2	2	2	3	0	2	2	0	4	0	2	12	7	5	7	5	7	6	7	3	1	3	7	6	1
377	1	1	40	1	21	2	6	23	7	7	7	0	0	0	0	28	7	3	7	0	7	7	48	7	7	7	7	7	3	7	5	3	7	4	7	9	7	7	7	7	7	7	7	28	5	7	7	7	4
378	1	1	50	1	22	4	1	23	7	7	7	7	0	0	0	0	7	7	7	7	7	7	48	7	7	7	7	7	3	7	5	3	7	4	7	42	7	7	7	7	7	7	7	35	5	7	7	7	4
379	1	1	34	0	27	4	12	23	7	7	7	7	0	0	0	42	7	0	7	0	7	7	47	7	7	7	7	7	3	7	5	3	7	4	7	0	7	7	7	7	7	7	7	14	5	7	7	7	4
380	5	0	40	1	25	2	12	7	0	0	0	0	3	0	7	14	4	5	0	0	7	0	2	0	0	0	0	0	0	0	0	0	0	0	0	23	1	0	2	0	1	0	0	26	0	0	1	0	0
381	4	0	35	1	30	2	1	10	0	1	2	2	0	0	0	0	7	4	7	0	7	7	10	0	0	0	0	0	0	0	0	0	0	0	0	42	3	1	5	1	4	2	4	39	0	1	4	2	0
382	4	0	45	1	30	4	1	10	0	1	2	0	0	0	5	28	7	0	7	0	7	3	10	0	0	0	0	0	0	0	0	0	0	0	0	40	3	1	5	1	4	2	4	39	0	1	4	2	0
383	6	0	32	1	23	3	6	6	0	0	0	0	0	0	0	9	2	7	2	0	7	2	0	0	0	0	0	0	0	0	0	0	0	0	0	49	0	0	1	0	0	0	0	39	0	0	0	0	0
384	6	0	18	0	24	4	6	6	0	0	0	1	4	0	3	0	2	1	2	1	7	2	0	0	0	0	0	0	0	0	0	0	0	0	0	47	0	0	1	0	0	0	0	51	0	0	0	0	0
385	6	0	50	1	21	2	14	6	0	0	0	0	0	0	0	31	2	2	2	7	3	2	0	0	0	0	0	0	0	0	0	0	0	0	0	37	0	0	1	0	0	0	0	38	0	0	0	0	0
386	1	1	24	0	21	3	9	23	7	7	7	0	7	0	0	32	7	7	7	0	7	7	47	7	7	7	7	7	3	6	5	2	7	4	7	22	7	7	7	7	7	7	7	7	5	7	7	7	4
387	1	1	50	0	21	4	9	22.17	7	7	7	7	0	0	0	37	7	7	7	2	7	7	47	7	7	7	7	7	2	6	5	2	7	3	7	12	7	7	7	7	7	7	7	16	5	7	7	7	4
388	1	1	54	0	23	3	9	22	7	7	7	0	0	0	0	28	7	0	7	0	7	7	47	7	7	7	7	7	2	6	5	2	7	3	7	36	7	7	7	7	7	7	7	31	5	7	7	7	4
389	1	1	52	1	28	3	5	22	7	7	7	0	4	0	0	35	7	7	7	0	7	7	47	7	7	7	7	7	2	6	5	2	7	3	7	7	7	7	7	7	7	7	7	28	5	7	7	7	3
390	1	1	43	0	26	2	15	22	7	7	7	3	2	0	0	27	7	7	7	0	7	7	47	7	7	7	7	7	2	6	5	2	7	3	7	14	7	7	7	7	7	7	7	16	5	7	7	7	3
391	1	1	47	0	22	4	4	22	7	7	7	0	0	0	7	35	7	7	7	7	7	7	46	7	7	7	7	7	2	6	5	2	7	3	7	19	7	7	7	7	7	7	7	45	5	7	7	7	3
392	2	1	50	1	25	4	12	15	2	4	7	0	5	0	5	16	7	7	7	7	7	7	24	3	2	2	2	2	0	2	2	0	4	0	2	32.66	7	5	7	5	7	6	7	33	1	3	7	6	1
393	5	0	49	0	28	4	15	7	0	0	0	0	0	0	0	26	4	3	4	0	7	6	2	0	0	0	0	0	0	0	0	0	0	0	0	38	1	0	2	0	1	0	0	25	0	0	1	0	0
394	1	1	54	1	29	2	18	22	7	7	7	7	0	0	0	26	7	7	7	0	7	7	46	7	7	7	7	7	2	6	5	2	7	3	7	35	7	7	7	7	7	7	7	51	5	7	7	7	3
395	1	1	40	1	24	4	4	22	7	7	7	7	0	0	7	19	7	7	7	7	7	7	46	7	7	7	6	7	2	6	5	2	7	3	7	7	7	7	7	7	7	7	7	0	5	7	7	7	3
396	1	1	56	0	29	2	15	22	7	7	7	6	6	0	3	30	7	0	7	0	7	7	45	7	7	7	6	7	2	6	5	2	7	3	7	26	7	7	7	7	7	7	7	14	4	7	7	7	3
397	4	0	49	1	28	3	6	10	0	1	2	0	0	0	7	22	7	3	7	0	7	7	10	0	0	0	0	0	0	0	0	0	0	0	0	34	3	1	5	1	4	2	4	36	0	1	4	2	0
398	4	0	41	1	30	2	9	10	0	1	2	0	0	0	0	42	7	7	7	0	7	7	10	0	0	0	0	0	0	0	0	0	0	0	0	15	3	1	4	1	4	2	4	52	0	1	4	2	0
399	4	0	52	1	22	4	9	10	0	1	2	0	0	0	0	3	7	7	7	0	7	7	10	0	0	0	0	0	0	0	0	0	0	0	0	39	3	1	4	1	4	2	4	38	0	1	4	2	0
400	4	0	50	1	22	1	14	10	0	1	2	0	0	0	0	24	7	7	7	4	7	7	10	0	0	0	0	0	0	0	0	0	0	0	0	42	3	1	4	1	4	2	4	39	0	1	4	2	0
401	4	0	41	1	28	3	14	10	0	1	2	0	0	0	3	22	7	2	0	0	7	7	10	0	0	0	0	0	0	0	0	0	0	0	0	32	3	1	4	1	4	2	3	41	0	1	4	2	0
402	4	0	74	1	22	1	12	10	0	1	2	2	1	0	4	2	7	0	7	0	7	5	10	0	0	0	0	0	0	0	0	0	0	0	0	41	3	1	4	1	4	2	3	34	0	1	4	2	0
403	1	1	57	0	18	4	15	22	7	7	7	7	7	0	0	7	7	0	7	0	7	3	45	7	7	7	6	7	2	6	5	2	7	3	7	35	7	7	7	7	7	7	7	1	4	7	7	7	3
404	1	1	40	0	27	2	9	22	7	7	7	3	7	0	2	9	7	7	7	7	7	7	45	7	6	7	6	7	2	6	5	2	7	3	7	42	7	7	7	7	7	7	7	25	4	7	7	7	3
405	1	1	44	0	22	4	15	22	7	7	7	0	7	0	7	28	7	7	0	0	6	7	45	7	6	7	6	7	2	6	5	2	7	3	7	7	7	7	7	7	7	7	7	16	4	7	7	7	3
406	1	1	45	0	20	1	9	22	7	7	7	0	1	0	0	28	7	7	7	7	0	7	44	7	6	6	6	7	2	6	5	2	7	3	7	12	7	7	7	7	7	7	7	2	4	7	7	7	3
407	4	0	52	1	30	3	9	10	0	1	2	0	0	0	4	12	7	7	7	7	0	7	10	0	0	0	0	0	0	0	0	0	0	0	0	19	3	1	4	1	4	2	3	41	0	1	4	2	0
408	1	1	54	0	27	3	9	21	7	7	7	0	0	0	0	28	7	2	7	2	7	7	44	7	6	6	6	7	2	6	5	2	7	3	7	10	7	7	7	7	7	7	7	13	4	7	7	7	3
409	4	0	72	1	23	2	12	10	0	1	2	1	0	0	7	30	7	7	2	0	3	5	9	0	0	0	0	0	0	0	0	0	0	0	0	49	3	1	4	1	4	2	3	38	0	1	4	2	0
410	4	0	39	1	23	4	15	10	0	1	2	0	0	0	0	0	7	7	7	0	7	7	9	0	0	0	0	0	0	0	0	0	0	0	0	29	3	1	4	0	4	2	3	48	0	1	4	2	0
411	4	0	59	1	17	2	5	10	0	1	2	0	0	99	1	0	7	0	7	0	7	7	9	0	0	0	0	0	0	0	0	0	0	0	0	45	3	1	4	0	4	2	3	34	0	1	4	2	0
412	1	1	35	1	29	4	1	21	7	7	7	2	0	0	2	26	7	7	7	7	7	7	44	7	6	6	6	7	2	6	5	2	7	3	7	3	7	7	7	7	7	7	7	28	4	7	7	7	3
413	1	1	33	1	27	3	18	21	7	7	7	0	0	0	0	25	7	0	7	2	7	7	43	7	6	6	5	7	2	6	5	2	7	3	7	27	7	7	7	7	7	7	7	24	4	7	7	7	3
414	1	1	54	0	19	2	6	21	7	7	7	0	0	0	7	1	7	0	7	0	7	7	43	7	6	6	5	7	2	5	5	2	7	3	7	33	7	7	7	7	7	7	7	9	4	7	7	7	3
415	1	1	36	0	22	4	1	21	7	7	7	7	0	0	0	28	7	7	7	0	7	7	43	7	6	6	5	7	2	5	5	2	7	3	7	9	7	7	7	7	7	7	7	1	4	7	7	7	3
416	6	0	51	0	26	4	18	6	0	0	0	0	7	0	0	35	2	7	4	1	7	4	0	0	0	0	0	0	0	0	0	0	0	0	0	21	0	0	1	0	0	0	0	0	0	0	0	0	0
417	6	0	54	1	30	3	18	6	0	0	0	0	0	0	7	35	2	2	5	0	5	5	0	0	0	0	0	0	0	0	0	0	0	0	0	0	0	0	1	0	0	0	0	0	0	0	0	0	0
418	6	0	47	0	22	4	9	6	0	0	0	0	0	0	0	29	2	7	2	0	7	2	0	0	0	0	0	0	0	0	0	0	0	0	0	18	0	0	1	0	0	0	0	15	0	0	0	0	0
419	6	0	38	1	29	2	9	6	0	0	0	0	0	0	5	12	2	1	3	1	7	2	0	0	0	0	0	0	0	0	0	0	0	0	0	22	0	0	1	0	0	0	0	11	0	0	0	0	0
420	6	0	58	1	22	2	18	6	0	0	0	0	0	0	0	34	2	7	6	0	2	7	0	0	0	0	0	0	0	0	0	0	0	0	0	34	0	0	1	0	0	0	0	21	0	0	0	0	0
421	6	0	53	0	22	2	18	6	0	0	0	0	7	0	0	28	2	2	0	0	3	0	0	0	0	0	0	0	0	0	0	0	0	0	0	20	0	0	1	0	0	0	0	5	0	0	0	0	0
422	6	0	52	1	22	3	14	6	0	0	0	0	0	0	7	31	2	5	2	2	2	0	0	0	0	0	0	0	0	0	0	0	0	0	0	12	0	0	1	0	0	0	0	15	0	0	0	0	0
423	6	0	59	0	25	3	9	6	0	0	0	0	7	0	7	29	2	0	2	0	6	3	0	0	0	0	0	0	0	0	0	0	0	0	0	0	0	0	1	0	0	0	0	0	0	0	0	0	0
424	6	0	39	0	22	1	12	6	0	0	0	0	3	0	0	22	2	7	5	3	3	0	0	0	0	0	0	0	0	0	0	0	0	0	0	9	0	0	1	0	0	0	0	24	0	0	0	0	0
425	6	0	48	1	24	4	15	5.83	0	0	0	0	0	0	0	25	2	2	4	6	6	2	0	0	0	0	0	0	0	0	0	0	0	0	0	17	0	0	1	0	0	0	0	5	0	0	0	0	0
428	6	0	30	1	24	2	6	5	0	0	0	0	7	0	0	32	2	0	5	0	4	1	0	0	0	0	0	0	0	0	0	0	0	0	0	24	0	0	1	0	0	0	0	36	0	0	0	0	0
429	6	0	58	1	24	4	6	5	0	0	0	0	0	0	0	34	2	7	0	7	7	0	0	0	0	0	0	0	0	0	0	0	0	0	0	15	0	0	1	0	0	0	0	23	0	0	0	0	0
430	6	0	60	1	24	2	18	5	0	0	0	0	0	0	0	31	2	7	7	0	7	7	0	0	0	0	0	0	0	0	0	0	0	0	0	21	0	0	1	0	0	0	0	14	0	0	0	0	0
431	6	0	43	0	27	1	18	5	0	0	0	0	4	0	3	23	2	0	4	4	7	4	0	0	0	0	0	0	0	0	0	0	0	0	0	45	0	0	1	0	0	0	0	2	0	0	0	0	0
432	6	0	22	0	30	1	9	5	0	0	0	0	0	0	0	31	2	3	6	3	2	1	0	0	0	0	0	0	0	0	0	0	0	0	0	19	0	0	1	0	0	0	0	8	0	0	0	0	0
433	6	0	54	1	26	4	9	5	0	0	0	2	0	0	2	28	2	0	2	0	2	0	0	0	0	0	0	0	0	0	0	0	0	0	0	0	0	0	1	0	0	0	0	0	0	0	0	0	0
434	6	0	25	0	27	4	9	5	0	0	0	0	0	0	0	31	2	1	7	0	7	0	0	0	0	0	0	0	0	0	0	0	0	0	0	21	0	0	1	0	0	0	0	24	0	0	0	0	0
435	6	0	58	1	29	4	9	5	0	0	0	0	0	0	7	37	2	0	1	0	0	0	0	0	0	0	0	0	0	0	0	0	0	0	0	7	0	0	1	0	0	0	0	21	0	0	0	0	0
436	6	0	54	1	29	2	5	5	0	0	0	0	0	0	7	21	2	3	7	4	7	4	0	0	0	0	0	0	0	0	0	0	0	0	0	10	0	0	1	0	0	0	0	21	0	0	0	0	0
437	6	0	35	1	23	4	6	5	0	0	0	0	0	0	0	21	2	2	4	3	7	7	0	0	0	0	0	0	0	0	0	0	0	0	0	2	0	0	0	0	0	0	0	0	0	0	0	0	0
439	6	0	31	1	29	3	18	5	0	0	0	0	0	0	4	31	2	0	2	0	0	0	0	0	0	0	0	0	0	0	0	0	0	0	0	14	0	0	0	0	0	0	0	28	0	0	0	0	0
440	6	0	59	1	26	4	12	5	0	0	0	0	0	0	0	28	2	0	3	0	4	3	0	0	0	0	0	0	0	0	0	0	0	0	0	19	0	0	0	0	0	0	0	14	0	0	0	0	0
441	6	0	43	1	24	4	12	5	0	0	0	0	7	0	7	29	2	0	3	0	3	2	0	0	0	0	0	0	0	0	0	0	0	0	0	23	0	0	0	0	0	0	0	30	0	0	0	0	0
442	6	0	38	1	24	4	18	5	0	0	0	0	0	0	0	35	2	0	7	7	7	7	0	0	0	0	0	0	0	0	0	0	0	0	0	24	0	0	0	0	0	0	0	19	0	0	0	0	0
443	6	0	43	0	24	4	9	5	0	0	0	2	0	0	0	28	2	0	5	3	7	7	0	0	0	0	0	0	0	0	0	0	0	0	0	3	0	0	0	0	0	0	0	17	0	0	0	0	0
444	6	0	55	0	20	3	9	5	0	0	0	0	0	0	0	33	2	0	3	2	4	3	0	0	0	0	0	0	0	0	0	0	0	0	0	17	0	0	0	0	0	0	0	1	0	0	0	0	0
445	6	0	55	1	24	2	6	5	0	0	0	99	0	0	0	35	2	4	7	0	3	3	0	0	0	0	0	0	0	0	0	0	0	0	0	14	0	0	0	0	0	0	0	21	0	0	0	0	0
446	6	0	50	99	24	2	8	5	0	0	0	0	0	0	0	22	2	0	2	1	4	3	0	0	0	0	0	0	0	0	0	0	0	0	0	31	0	0	0	0	0	0	0	35	0	0	0	0	0
447	6	0	63	1	28	4	12	5	0	0	0	0	99	0	0	38	2	3	5	2	7	0	0	0	0	0	0	0	0	0	0	0	0	0	0	31	0	0	0	0	0	0	0	30	0	0	0	0	0
448	1	1	23	0	24	2	12	21	7	7	7	0	0	0	0	36	7	7	7	0	7	7	42	7	6	5	5	6	2	5	5	2	7	3	7	17	7	7	7	7	7	7	7	16	4	7	7	7	3
449	1	1	35	1	27	2	9	21	7	7	7	0	0	0	7	20	7	7	7	7	7	7	42	7	6	5	5	6	2	5	5	2	7	3	6	18	7	7	7	7	7	7	7	13	4	7	7	7	3
450	1	1	45	0	27	4	9	21	7	7	7	0	0	0	7	30	7	7	7	7	7	5	42	7	5	5	5	6	2	5	4	2	7	3	6	10	7	7	7	7	7	7	7	2	4	7	7	7	3
451	1	1	52	1	25	4	4	21	7	7	7	0	7	0	7	7	7	7	7	7	7	7	42	7	5	5	5	6	2	5	4	2	7	3	6	28	7	7	7	7	7	7	7	7	4	7	7	7	3
452	1	1	48	0	29	4	9	21	7	7	7	0	7	0	0	20	7	7	6	4	7	7	42	7	5	5	5	6	2	5	4	2	7	3	6	28	7	7	7	7	7	7	7	7	4	7	7	7	3
453	1	1	35	0	28	2	14	21	7	7	7	7	7	0	1	28	7	0	7	0	7	7	42	7	5	5	5	6	2	5	4	1	7	3	6	14	7	7	7	7	7	7	7	15	4	7	7	7	3
454	4	0	30	1	20	3	7	10	0	1	2	2	0	0	1	6	7	0	3	0	7	5	9	0	0	0	0	0	0	0	0	0	0	0	0	49	3	1	4	0	3	2	3	39	0	1	4	2	0
455	4	0	60	0	25	2	9	10	0	1	2	0	0	0	1	10	7	7	7	0	7	7	9	0	0	0	0	0	0	0	0	0	0	0	0	42	3	1	4	0	3	2	3	49	0	1	4	2	0
456	4	0	68	0	15	4	9	10	0	1	2	0	0	0	7	15	7	3	7	7	7	7	9	0	0	0	0	0	0	0	0	0	0	0	0	40	3	1	4	0	3	1	3	36	0	1	4	2	0
458	4	0	47	1	30	4	7	10	0	1	2	0	0	0	0	28	7	0	7	0	7	0	9	0	0	0	0	0	0	0	0	0	0	0	0	38	2	1	4	0	3	1	3	31	0	1	4	2	0
459	4	0	48	0	26	4	9	10	0	0	2	2	0	0	0	15	7	4	7	0	3	7	9	0	0	0	0	0	0	0	0	0	0	0	0	27	2	1	4	0	3	1	3	15	0	1	4	2	0
460	4	0	70	0	16	4	9	10	0	0	2	0	0	0	7	10	7	0	7	0	3	7	9	0	0	0	0	0	0	0	0	0	0	0	0	35	2	1	4	0	3	1	3	1	0	1	4	2	0
461	1	1	44	1	29	4	9	21	7	7	7	7	0	0	7	35	7	4	0	3	3	5	42	7	5	5	5	6	2	5	4	1	7	3	6	23	7	7	7	7	7	7	7	17	3	7	7	7	3
462	1	1	56	0	27	4	4	21	7	7	7	7	0	0	7	15	7	7	7	0	7	7	42	7	5	5	5	6	2	5	4	1	7	3	6	17	7	7	7	7	7	7	7	7	3	7	7	7	3
463	1	1	41	0	28	2	15	21	6	7	7	6	7	0	0	28	7	7	7	1	7	7	42	7	5	5	5	6	2	5	4	1	7	3	6	42	7	7	7	7	7	7	7	16	3	7	7	7	3
464	4	0	20	0	28	1	18	10	0	0	2	0	2	0	0	7	7	0	7	0	7	7	9	0	0	0	0	0	0	0	0	0	0	0	0	25	2	1	4	0	3	1	3	44	0	1	4	1	0
465	4	0	52	0	24	4	99	9.33	0	0	2	3	7	0	2	14	7	7	7	0	7	7	9	0	0	0	0	0	0	0	0	0	0	0	0	23	2	1	4	0	3	1	3	32	0	1	4	1	0
467	6	0	21	0	27	1	18	5	0	0	0	0	0	0	0	42	2	2	1	1	1	1	0	0	0	0	0	0	0	0	0	0	0	0	0	9	0	0	0	0	0	0	0	7	0	0	0	0	0
468	6	0	39	0	26	4	18	5	0	0	0	0	0	0	0	35	2	2	5	3	7	3	0	0	0	0	0	0	0	0	0	0	0	0	0	38	0	0	0	0	0	0	0	42	0	0	0	0	0
469	6	0	55	1	21	3	18	5	0	0	0	0	0	0	0	24	2	0	0	5	0	4	0	0	0	0	0	0	0	0	0	0	0	0	0	35	0	0	0	0	0	0	0	5	0	0	0	0	0
470	6	0	47	1	23	4	18	5	0	0	0	0	0	0	0	35	1	1	7	2	4	7	0	0	0	0	0	0	0	0	0	0	0	0	0	7	0	0	0	0	0	0	0	21	0	0	0	0	0
471	4	0	65	1	18	2	6	9	0	0	1	0	0	0	7	22	7	7	7	6	7	7	9	0	0	0	0	0	0	0	0	0	0	0	0	14	2	1	4	0	3	1	3	38	0	1	4	1	0
472	4	0	47	1	17	2	5	9	0	0	1	0	7	0	7	4	7	7	7	5	5	7	9	0	0	0	0	0	0	0	0	0	0	0	0	11	2	1	4	0	3	1	3	33	0	1	4	1	0
473	4	0	26	1	30	2	9	9	0	0	1	0	4	0	3	38	7	7	7	3	7	7	9	0	0	0	0	0	0	0	0	0	0	0	0	17	2	1	4	0	3	1	3	6	0	1	4	1	0
474	4	0	56	1	30	1	7	9	0	0	1	0	7	0	0	14	7	7	7	0	7	7	8	0	0	0	0	0	0	0	0	0	0	0	0	21	2	1	4	0	3	1	3	5	0	1	4	1	0
475	4	0	63	1	28	4	14	9	0	0	1	0	0	0	0	42	7	7	7	0	7	7	8	0	0	0	0	0	0	0	0	0	0	0	0	49	2	1	4	0	3	1	3	53	0	1	4	1	0
476	4	0	49	1	29	2	1	9	0	0	1	0	0	0	3	42	7	2	3	1	7	7	8	0	0	0	0	0	0	0	0	0	0	0	0	31	2	1	4	0	3	1	3	45	0	1	3	1	0
477	4	0	48	1	27	1	6	9	0	0	1	0	0	0	0	39	7	7	7	0	7	7	8	0	0	0	0	0	0	0	0	0	0	0	0	45	2	1	4	0	3	1	3	31	0	1	3	1	0
478	4	0	66	1	29	3	5	9	0	0	1	0	2	0	7	42	7	0	7	0	7	7	8	0	0	0	0	0	0	0	0	0	0	0	0	49	2	1	4	0	3	1	3	52	0	0	3	1	0
479	4	0	70	0	20	4	18	9	0	0	1	0	0	0	7	42	7	2	7	1	3	7	8	0	0	0	0	0	0	0	0	0	0	0	0	42	2	1	4	0	3	1	3	53	0	0	3	1	0
480	4	0	60	0	29	4	6	9	0	0	1	5	0	0	2	42	7	0	7	2	7	7	8	0	0	0	0	0	0	0	0	0	0	0	0	49	2	1	4	0	3	1	3	18	0	0	3	1	0
481	4	0	67	1	18	4	7	9	0	0	1	0	0	0	7	42	7	7	1	2	7	7	8	0	0	0	0	0	0	0	0	0	0	0	0	49	2	1	3	0	3	1	3	46	0	0	3	1	0
482	4	0	75	1	30	4	14	9	0	0	1	0	0	0	0	35	7	5	7	0	6	7	8	0	0	0	0	0	0	0	0	0	0	0	0	42	2	1	3	0	3	1	3	23	0	0	3	1	0
483	4	0	36	1	28	3	6	9	0	0	1	0	0	0	0	42	7	7	0	0	7	0	8	0	0	0	0	0	0	0	0	0	0	0	0	24	2	1	3	0	3	1	3	15	0	0	3	1	0
484	4	0	44	0	25	4	6	9	0	0	1	0	0	0	0	38	7	7	7	7	7	7	8	0	0	0	0	0	0	0	0	0	0	0	0	36	2	1	3	0	3	1	3	34	0	0	3	1	0
485	4	0	45	0	24	2	5	9	0	0	1	0	5	0	2	42	7	0	7	2	7	7	8	0	0	0	0	0	0	0	0	0	0	0	0	21	2	1	3	0	3	1	3	0	0	0	3	1	0
486	4	0	52	1	21	2	14	9	0	0	1	0	0	0	1	14	7	7	7	0	7	0	8	0	0	0	0	0	0	0	0	0	0	0	0	42	2	1	3	0	3	1	3	30	0	0	3	1	0
487	2	1	66	0	26	4	14	18	3	7	7	7	0	0	0	36	7	0	7	7	7	7	35	5	3	3	3	4	0	3	3	0	6	1	3	17	7	6	7	7	7	7	7	41	2	4	7	7	2
488	2	1	22	1	30	3	15	18	3	6	7	0	0	0	0	12	7	0	6	0	6	6	35	5	3	3	3	4	0	3	3	0	6	1	3	11	7	6	7	7	7	7	7	10	2	4	7	7	2
490	2	1	28	1	27	2	9	18	3	6	7	1	0	0	2	19	7	7	6	7	7	7	35	5	3	3	3	4	0	3	3	0	6	1	3	8	7	6	7	7	7	7	7	41	2	4	7	7	2
491	2	1	51	1	29	2	9	18	3	6	7	0	0	0	0	24	7	6	6	5	5	7	34	5	3	3	3	4	0	3	3	0	6	1	3	32	7	6	7	7	7	7	7	16	2	4	7	7	2
492	2	1	53	0	29	4	14	18	3	6	7	0	4	0	0	16	7	7	7	6	7	6	34	5	3	3	3	4	0	3	3	0	6	0	3	24	7	6	7	7	7	7	7	20	2	4	7	7	2
493	2	1	78	0	21	3	9	18	3	6	7	0	0	0	0	28	7	5	6	0	5	5	34	5	3	3	3	3	0	3	3	0	6	0	3	35	7	6	7	7	7	7	7	30	2	4	7	7	2
494	2	1	38	0	29	4	12	18	3	6	7	0	0	0	0	42	7	0	7	0	7	7	33	5	3	3	3	3	0	3	3	0	6	0	3	23	7	6	7	7	7	7	7	10	2	4	7	7	2
495	1	1	56	1	26	4	16	21	6	7	7	0	0	0	0	35	7	0	7	7	4	7	42	7	5	5	5	5	1	5	4	1	7	3	5	14	7	7	7	7	7	7	7	22	3	7	7	7	3
496	1	1	52	1	24	3	99	21	6	7	7	0	0	0	0	35	7	0	7	4	0	6	41	7	5	5	5	5	1	5	4	1	7	3	5	29	7	7	7	7	7	7	7	9	3	7	7	7	3
497	6	0	62	1	24	4	9	5	0	0	0	0	0	7	2	36	1	2	2	2	2	0	0	0	0	0	0	0	0	0	0	0	0	0	0	19	0	0	0	0	0	0	0	29	0	0	0	0	0
498	6	0	25	0	24	2	15	5	0	0	0	0	0	0	7	16	1	2	5	2	5	1	0	0	0	0	0	0	0	0	0	0	0	0	0	27	0	0	0	0	0	0	0	19	0	0	0	0	0
499	6	0	50	1	25	2	9	5	0	0	0	0	0	0	0	35	1	7	7	7	7	7	0	0	0	0	0	0	0	0	0	0	0	0	0	9	0	0	0	0	0	0	0	8	0	0	0	0	0
500	6	0	50	1	17	2	9	5	0	0	0	0	0	0	0	22	1	7	0	0	0	0	0	0	0	0	0	0	0	0	0	0	0	0	0	4	0	0	0	0	0	0	0	14	0	0	0	0	0
501	6	0	36	1	25	2	9	4	0	0	0	0	0	0	0	25	1	0	2	0	3	2	0	0	0	0	0	0	0	0	0	0	0	0	0	23	0	0	0	0	0	0	0	25	0	0	0	0	0
502	6	0	42	0	23	3	9	4	0	0	0	0	0	0	0	7	1	0	1	0	1	0	0	0	0	0	0	0	0	0	0	0	0	0	0	35	0	0	0	0	0	0	0	0	0	0	0	0	0
503	6	0	52	0	25	3	9	4	0	0	0	0	0	0	1	28	1	2	5	1	0	3	0	0	0	0	0	0	0	0	0	0	0	0	0	2	0	0	0	0	0	0	0	17	0	0	0	0	0
504	6	0	38	0	21	2	6	4	0	0	0	0	0	0	0	36	1	2	1	0	4	1	0	0	0	0	0	0	0	0	0	0	0	0	0	8	0	0	0	0	0	0	0	7	0	0	0	0	0
505	6	0	49	0	24	3	12	4	0	0	0	0	0	0	0	31	1	3	0	0	3	0	0	0	0	0	0	0	0	0	0	0	0	0	0	14	0	0	0	0	0	0	0	0	0	0	0	0	0
506	6	0	60	1	18	2	15	4	0	0	0	0	0	0	4	29	1	7	5	3	6	3	0	0	0	0	0	0	0	0	0	0	0	0	0	17	0	0	0	0	0	0	0	18	0	0	0	0	0
507	6	0	62	1	24	4	15	4	0	0	0	0	0	0	0	28	1	1	0	0	2	7	0	0	0	0	0	0	0	0	0	0	0	0	0	23	0	0	0	0	0	0	0	14	0	0	0	0	0
508	6	0	70	0	22	2	6	4	0	0	0	0	0	0	0	29	1	7	7	7	7	7	0	0	0	0	0	0	0	0	0	0	0	0	0	19	0	0	0	0	0	0	0	23	0	0	0	0	0
509	6	0	59	1	18	4	5	4	0	0	0	0	0	0	0	23	1	5	1	1	7	2	0	0	0	0	0	0	0	0	0	0	0	0	0	7	0	0	0	0	0	0	0	13	0	0	0	0	0
510	6	0	31	1	30	2	6	4	0	0	0	0	0	0	0	35	0	0	7	0	7	7	0	0	0	0	0	0	0	0	0	0	0	0	0	7	0	0	0	0	0	0	0	0	0	0	0	0	0
511	6	0	45	1	30	2	14	4	0	0	0	0	0	0	0	28	0	0	6	0	5	2	0	0	0	0	0	0	0	0	0	0	0	0	0	15	0	0	0	0	0	0	0	8	0	0	0	0	0
512	6	0	58	1	24	4	9	4	0	0	0	0	0	0	0	35	0	0	7	0	7	7	0	0	0	0	0	0	0	0	0	0	0	0	0	27	0	0	0	0	0	0	0	9	0	0	0	0	0
513	6	0	59	1	22	3	9	4	0	0	0	0	0	0	6	30	0	7	7	7	7	0	0	0	0	0	0	0	0	0	0	0	0	0	0	8	0	0	0	0	0	0	0	2	0	0	0	0	0
514	6	0	29	0	27	2	15	4	0	0	0	0	0	0	5	35	0	0	7	7	7	0	0	0	0	0	0	0	0	0	0	0	0	0	0	29	0	0	0	0	0	0	0	0	0	0	0	0	0
515	6	0	61	1	23	3	15	4	0	0	0	0	0	0	3	21	0	0	0	0	7	0	0	0	0	0	0	0	0	0	0	0	0	0	0	11	0	0	0	0	0	0	0	21	0	0	0	0	0
516	6	0	45	1	22	2	14	4	0	0	0	0	0	0	0	9	0	0	0	0	7	0	0	0	0	0	0	0	0	0	0	0	0	0	0	11	0	0	0	0	0	0	0	12	0	0	0	0	0
517	6	0	48	0	20	1	15	3	0	0	0	0	0	0	0	29	0	0	0	0	7	0	0	0	0	0	0	0	0	0	0	0	0	0	0	36	0	0	0	0	0	0	0	12	0	0	0	0	0
518	1	1	69	1	20	3	5	42	7	99	7	0	0	0	0	31	7	7	7	1	7	7	84	7	7	7	7	7	7	7	7	7	7	7	7	7	7	7	7	7	7	99	7	0	7	7	7	99	7
519	6	0	41	0	27	1	6	3	0	0	0	0	0	0	0	24	0	7	0	0	7	7	0	0	0	0	0	0	0	0	0	0	0	0	0	22	0	0	0	0	0	0	0	27	0	0	0	0	0
520	1	1	30	1	28	2	12	39	7	99	7	3	0	0	5	36	7	2	7	5	6	7	84	7	7	7	7	7	7	7	7	7	7	7	7	13	7	7	7	7	7	99	7	7	7	7	7	7	7
521	6	0	24	1	24	2	14	3	0	0	0	99	0	0	0	37	0	0	0	0	7	0	0	0	0	0	0	0	0	0	0	0	0	0	0	33	0	0	0	0	0	0	0	24	0	0	0	0	0
522	6	0	60	1	22	2	14	3	0	0	0	0	0	0	0	4	0	7	7	0	7	3	0	0	0	0	0	0	0	0	0	0	0	0	0	24	0	0	0	0	0	0	0	26	0	0	0	0	0
523	6	0	44	1	26	2	9	3	0	0	0	0	0	0	0	34	0	7	0	0	7	0	0	0	0	0	0	0	0	0	0	0	0	0	0	22	0	0	0	0	0	0	0	28	0	0	0	0	0
524	4	0	51	1	26	2	9	9	0	0	1	0	0	0	0	25	7	7	7	7	7	7	8	0	0	0	0	0	0	0	0	0	0	0	0	26	2	1	3	0	3	1	3	43	0	0	3	1	0
525	6	0	70	0	25	4	9	3	0	0	0	0	0	0	5	35	0	7	0	0	7	0	0	0	0	0	0	0	0	0	0	0	0	0	0	25	0	0	0	0	0	0	0	7	0	0	0	0	0
526	6	0	58	1	22	4	9	3	0	0	0	0	0	0	0	26	0	0	0	7	7	0	0	0	0	0	0	0	0	0	0	0	0	0	0	22	0	0	0	0	0	0	0	15	0	0	0	0	0
527	6	0	58	1	26	4	9	3	0	0	0	0	0	0	0	36	0	0	1	1	1	1	0	0	0	0	0	0	0	0	0	0	0	0	0	3	0	0	0	0	0	0	0	0	0	0	0	0	0
528	6	0	57	1	25	4	5	3	0	0	0	0	0	0	0	21	0	0	0	0	7	0	0	0	0	0	0	0	0	0	0	0	0	0	0	8	0	0	0	0	0	0	0	7	0	0	0	0	0
529	6	0	30	1	30	3	12	3	0	0	0	0	0	0	0	32	0	0	7	0	7	5	0	0	0	0	0	0	0	0	0	0	0	0	0	23	0	0	0	0	0	0	0	5	0	0	0	0	0
530	6	0	39	1	25	2	1	3	0	0	0	0	0	0	0	25	0	7	7	0	7	7	0	0	0	0	0	0	0	0	0	0	0	0	0	0	0	0	0	0	0	0	0	2	0	0	0	0	0
531	1	1	64	0	22	2	5	38	7	99	7	0	1	0	1	34	7	7	2	0	7	7	84	7	7	7	7	7	7	7	7	7	7	7	7	21	7	7	7	7	7	7	7	20	7	7	7	7	7
532	6	0	48	0	23	4	6	3	0	0	0	0	0	0	0	32	0	0	0	0	7	0	0	0	0	0	0	0	0	0	0	0	0	0	0	0	0	0	0	0	0	0	0	0	0	0	0	0	0
533	6	0	62	99	23	1	18	3	0	0	0	0	0	0	0	31	0	0	0	0	7	7	0	0	0	0	0	0	0	0	0	0	0	0	0	35	0	0	0	0	0	0	0	42	0	0	0	0	0
534	6	0	53	1	25	4	17	3	0	0	0	0	0	0	0	35	0	7	7	0	7	7	0	0	0	0	0	0	0	0	0	0	0	0	0	22	0	0	0	0	0	0	0	0	0	0	0	0	0
535	4	0	54	1	26	3	12	9	0	0	1	1	0	0	7	39	7	7	0	7	7	7	8	0	0	0	0	0	0	0	0	0	0	0	0	41	2	1	3	0	3	1	3	16	0	0	3	1	0
536	4	0	42	1	25	4	5	9	0	0	1	0	1	0	1	42	7	7	2	7	7	7	8	0	0	0	0	0	0	0	0	0	0	0	0	40	2	1	3	0	3	1	3	15	0	0	3	1	0
537	4	0	48	1	29	2	6	9	0	0	1	0	0	0	2	7	7	2	7	1	7	7	8	0	0	0	0	0	0	0	0	0	0	0	0	16	2	1	3	0	3	1	3	11	0	0	3	1	0
538	4	0	52	1	27	2	18	9	0	0	1	0	0	0	3	30	7	5	7	6	6	6	8	0	0	0	0	0	0	0	0	0	0	0	0	22	2	1	3	0	3	1	3	15	0	0	3	1	0
539	4	0	65	1	24	4	12	9	0	0	1	0	0	0	7	7	7	6	4	0	7	5	7	0	0	0	0	0	0	0	0	0	0	0	0	0	2	1	3	0	3	1	3	13	0	0	3	1	0
540	4	0	48	1	29	4	2	8.16	0	0	1	0	0	0	0	42	7	3	7	7	7	3	7	0	0	0	0	0	0	0	0	0	0	0	0	45	2	1	3	0	3	1	3	23	0	0	3	1	0
541	4	0	67	1	23	2	4	8	0	0	1	0	0	0	1	35	7	7	6	1	6	2	7	0	0	0	0	0	0	0	0	0	0	0	0	42	2	1	3	0	3	1	2	7	0	0	3	1	0
542	4	0	54	1	25	4	18	8	0	0	1	0	0	0	0	30	7	7	5	0	7	7	7	0	0	0	0	0	0	0	0	0	0	0	0	35	2	1	3	0	3	1	2	5	0	0	3	1	0
543	4	0	75	0	23	4	15	8	0	0	1	0	0	0	0	33	7	7	7	7	7	7	7	0	0	0	0	0	0	0	0	0	0	0	0	49	2	0	3	0	3	1	2	25	0	0	3	1	0
544	4	0	44	0	26	4	15	8	0	0	0	0	6	0	7	7	6	7	6	7	7	7	7	0	0	0	0	0	0	0	0	0	0	0	0	14	2	0	3	0	3	1	2	7	0	0	3	1	0
545	4	0	61	1	22	4	9	8	0	0	0	0	0	0	0	42	6	5	7	7	7	7	7	0	0	0	0	0	0	0	0	0	0	0	0	49	2	0	3	0	3	1	2	26	0	0	3	1	0
546	2	1	42	1	27	3	6	18	3	6	7	7	7	0	7	27	7	7	7	7	7	7	33	5	3	3	3	3	0	3	3	0	6	0	3	33	7	6	7	7	7	7	7	40	2	4	7	7	2
547	2	1	52	1	25	2	12	18	3	6	7	0	0	0	0	35	7	0	7	0	7	7	33	5	3	3	3	3	0	3	3	0	6	0	3	38	7	6	7	7	7	7	7	30	2	4	7	7	2
548	4	0	54	0	24	1	18	8	0	0	0	0	7	0	0	3	6	1	6	0	7	6	7	0	0	0	0	0	0	0	0	0	0	0	0	42	2	0	3	0	3	1	2	40	0	0	3	1	0
549	4	0	67	0	23	4	18	8	0	0	0	0	0	0	7	42	6	7	7	0	7	7	7	0	0	0	0	0	0	0	0	0	0	0	0	43	2	0	3	0	3	1	2	41	0	0	3	1	0
550	4	0	36	1	30	1	14	8	0	0	0	0	7	0	7	0	6	2	4	1	7	4	7	0	0	0	0	0	0	0	0	0	0	0	0	6	2	0	3	0	3	1	2	35	0	0	3	1	0
551	6	0	33	0	20	4	14	3	0	0	0	0	0	0	0	34	0	0	0	0	0	0	0	0	0	0	0	0	0	0	0	0	0	0	0	17	0	0	0	0	0	0	0	6	0	0	0	0	0
552	6	0	44	1	26	2	1	3	0	0	0	0	0	0	0	26	0	0	6	0	7	6	0	0	0	0	0	0	0	0	0	0	0	0	0	23	0	0	0	0	0	0	0	2	0	0	0	0	0
553	6	0	42	0	21	4	1	3	0	0	0	0	0	0	0	34	0	0	0	0	7	0	0	0	0	0	0	0	0	0	0	0	0	0	0	43	0	0	0	0	0	0	0	49	0	0	0	0	0
554	6	0	55	1	19	3	6	3	0	0	0	0	0	0	5	33	0	2	0	0	7	0	0	0	0	0	0	0	0	0	0	0	0	0	0	25	0	0	0	0	0	0	0	7	0	0	0	0	0
555	6	0	40	1	23	2	6	3	0	0	0	0	0	0	0	21	0	7	7	0	7	7	0	0	0	0	0	0	0	0	0	0	0	0	0	21	0	0	0	0	0	0	0	17	0	0	0	0	0
556	6	0	44	0	21	2	6	3	0	0	0	0	0	0	0	21	0	0	0	0	0	1	0	0	0	0	0	0	0	0	0	0	0	0	0	28	0	0	0	0	0	0	0	46	0	0	0	0	0
557	6	0	57	0	25	3	17	3	0	0	0	0	0	0	0	30	0	0	0	0	7	0	0	0	0	0	0	0	0	0	0	0	0	0	0	28	0	0	0	0	0	0	0	0	0	0	0	0	0
558	6	0	42	1	24	4	5	3	0	0	0	0	0	0	0	23	0	0	0	0	7	0	0	0	0	0	0	0	0	0	0	0	0	0	0	4	0	0	0	0	0	0	0	10	0	0	0	0	0
559	6	0	57	1	22	2	15	3	0	0	0	0	0	0	0	28	0	0	0	0	7	0	0	0	0	0	0	0	0	0	0	0	0	0	0	15	0	0	0	0	0	0	0	7	0	0	0	0	0
560	6	0	77	0	21	4	6	3	0	0	0	0	0	0	0	31	0	1	0	0	7	0	0	0	0	0	0	0	0	0	0	0	0	0	0	0	0	0	0	0	0	0	0	7	0	0	0	0	0
561	6	0	50	1	16	3	18	3	0	0	0	0	0	0	2	28	0	7	0	0	7	0	0	0	0	0	0	0	0	0	0	0	0	0	0	0	0	0	0	0	0	0	0	1	0	0	0	0	0
562	6	0	45	1	24	3	9	3	0	0	0	0	0	0	0	8	0	0	0	0	7	0	0	0	0	0	0	0	0	0	0	0	0	0	0	10	0	0	0	0	0	0	0	8	0	0	0	0	0
563	6	0	26	1	26	2	15	2.33	0	0	0	0	0	7	0	35	0	0	0	0	7	0	0	0	0	0	0	0	0	0	0	0	0	0	0	8	0	0	0	0	0	0	0	3	0	0	0	0	0
564	6	0	18	0	30	2	15	2	0	0	0	0	0	0	0	21	0	0	0	2	7	0	0	0	0	0	0	0	0	0	0	0	0	0	0	0	0	0	0	0	0	0	0	0	0	0	0	0	0
565	6	0	49	0	24	4	15	2	0	0	0	0	2	0	0	27	0	0	0	0	7	0	0	0	0	0	0	0	0	0	0	0	0	0	0	25	0	0	0	0	0	0	0	16	0	0	0	0	0
566	6	0	29	0	29	3	1	2	0	0	0	0	0	0	0	25	0	0	4	0	7	7	0	0	0	0	0	0	0	0	0	0	0	0	0	8	0	0	0	0	0	0	0	13	0	0	0	0	0
567	6	0	40	1	19	2	12	2	0	0	0	0	3	0	7	7	0	5	4	0	7	3	0	0	0	0	0	0	0	0	0	0	0	0	0	21	0	0	0	0	0	0	0	21	0	0	0	0	0
568	6	0	30	1	27	1	15	2	0	0	0	0	0	0	0	30	0	0	7	7	7	7	0	0	0	0	0	0	0	0	0	0	0	0	0	1	0	0	0	0	0	0	0	15	0	0	0	0	0
569	6	0	41	1	28	2	9	2	0	0	0	0	0	0	0	36	0	0	0	0	7	0	0	0	0	0	0	0	0	0	0	0	0	0	0	14	0	0	0	0	0	0	0	9	0	0	0	0	0
570	6	0	57	1	23	2	9	2	0	0	0	0	0	0	0	9	0	2	7	0	7	7	0	0	0	0	0	0	0	0	0	0	0	0	0	5	0	0	0	0	0	0	0	0	0	0	0	0	0
571	6	0	52	1	26	4	5	2	0	0	0	7	5	0	0	35	0	3	0	0	4	0	0	0	0	0	0	0	0	0	0	0	0	0	0	11	0	0	0	0	0	0	0	0	0	0	0	0	0
572	6	0	44	1	24	4	9	2	0	0	0	6	7	0	0	21	0	7	7	7	7	7	0	0	0	0	0	0	0	0	0	0	0	0	0	37	0	0	0	0	0	0	0	14	0	0	0	0	0
573	6	0	45	0	25	4	15	2	0	0	0	7	7	0	0	28	0	7	0	7	7	0	0	0	0	0	0	0	0	0	0	0	0	0	0	31	0	0	0	0	0	0	0	1	0	0	0	0	0
574	6	0	47	1	22	3	18	2	0	0	0	0	0	0	6	33	0	0	7	4	7	99	0	0	0	0	0	0	0	0	0	0	0	0	0	24	0	0	0	0	0	0	0	0	0	0	0	0	0
575	6	0	28	1	26	2	15	2	0	0	0	0	0	0	0	33	0	0	7	5	0	0	0	0	0	0	0	0	0	0	0	0	0	0	0	5	0	0	0	0	0	0	0	0	0	0	0	0	0
576	6	0	68	1	21	3	15	2	0	0	0	0	0	0	0	28	0	1	0	0	0	0	0	0	0	0	0	0	0	0	0	0	0	0	0	33	0	0	0	0	0	0	0	10	0	0	0	0	0
577	6	0	49	1	28	3	9	2	0	0	0	2	3	0	2	36	0	4	5	5	0	0	0	0	0	0	0	0	0	0	0	0	0	0	0	27	0	0	0	0	0	0	0	0	0	0	0	0	0
578	6	0	58	0	24	3	9	2	0	0	0	0	0	0	1	24	0	7	0	0	7	0	0	0	0	0	0	0	0	0	0	0	0	0	0	22	0	0	0	0	0	0	0	17	0	0	0	0	0
579	6	0	72	0	25	3	9	2	0	0	0	0	0	0	7	7	0	0	7	0	0	0	0	0	0	0	0	0	0	0	0	0	0	0	0	38	0	0	0	0	0	0	0	19	0	0	0	0	0
580	6	0	36	0	24	2	6	2	0	0	0	0	0	0	0	15	0	1	7	0	7	7	0	0	0	0	0	0	0	0	0	0	0	0	0	27	0	0	0	0	0	0	0	9	0	0	0	0	0
581	6	0	43	1	23	3	9	2	0	0	0	0	0	0	6	13	0	7	6	5	6	6	0	0	0	0	0	0	0	0	0	0	0	0	0	17	0	0	0	0	0	0	0	30	0	0	0	0	0
586	4	0	60	0	23	3	10	8	0	0	0	0	0	0	0	22	6	0	6	0	7	6	7	0	0	0	0	0	0	0	0	0	0	0	0	34	2	0	3	0	3	0	2	44	0	0	3	1	0
587	4	0	50	1	26	2	9	8	0	0	0	0	0	0	0	42	6	2	5	2	5	5	7	0	0	0	0	0	0	0	0	0	0	0	0	43	2	0	3	0	2	0	2	40	0	0	3	1	0
588	4	0	45	1	24	2	18	8	0	0	0	0	7	1	7	21	6	3	4	2	5	1	7	0	0	0	0	0	0	0	0	0	0	0	0	21	2	0	3	0	2	0	2	0	0	0	3	1	0
589	4	0	34	0	24	2	6	8	0	0	0	0	0	0	7	34	6	7	6	7	7	6	7	0	0	0	0	0	0	0	0	0	0	0	0	34	2	0	3	0	2	0	2	14	0	0	3	1	0
590	4	0	50	0	24	4	6	8	0	0	0	0	0	0	0	31	6	0	7	0	7	3	7	0	0	0	0	0	0	0	0	0	0	0	0	15	2	0	3	0	2	0	2	23	0	0	3	1	0
591	4	0	49	0	24	4	14	8	0	0	0	0	0	0	7	42	6	6	6	5	7	7	7	0	0	0	0	0	0	0	0	0	0	0	0	38	2	0	3	0	2	0	2	43	0	0	3	1	0
592	4	0	41	0	25	99	15	8	0	0	0	0	0	0	0	24	6	0	5	0	6	5	7	0	0	0	0	0	0	0	0	0	0	0	0	22	2	0	3	0	2	0	2	15	0	0	3	1	0
593	4	0	28	0	27	2	6	8	0	0	0	0	0	0	0	42	6	2	2	2	7	7	7	0	0	0	0	0	0	0	0	0	0	0	0	49	2	0	3	0	2	0	2	27	0	0	3	1	0
594	4	0	48	1	21	2	7	8	0	0	0	0	0	0	7	33	6	1	0	0	2	0	7	0	0	0	0	0	0	0	0	0	0	0	0	41	2	0	3	0	2	0	2	26	0	0	3	1	0
595	6	0	53	1	25	3	6	2	0	0	0	0	0	0	0	35	0	4	7	3	2	5	0	0	0	0	0	0	0	0	0	0	0	0	0	14	0	0	0	0	0	0	0	7	0	0	0	0	0
596	6	0	41	1	22	2	6	1	0	0	0	0	0	0	3	30	0	0	0	0	0	1	0	0	0	0	0	0	0	0	0	0	0	0	0	8	0	0	0	0	0	0	0	28	0	0	0	0	0
597	6	0	66	0	23	2	6	1	0	0	0	0	7	0	7	35	0	0	0	1	0	0	0	0	0	0	0	0	0	0	0	0	0	0	0	21	0	0	0	0	0	0	0	14	0	0	0	0	0
598	6	0	49	1	29	4	14	1	0	0	0	0	7	0	0	17	0	1	4	5	2	2	0	0	0	0	0	0	0	0	0	0	0	0	0	22	0	0	0	0	0	0	0	24	0	0	0	0	0
599	6	0	40	1	20	4	18	1	0	0	0	0	0	0	0	19	0	0	7	0	7	0	0	0	0	0	0	0	0	0	0	0	0	0	0	16	0	0	0	0	0	0	0	14	0	0	0	0	0
600	6	0	57	1	29	4	6	1	0	0	0	0	0	0	7	24	0	2	3	0	5	1	0	0	0	0	0	0	0	0	0	0	0	0	0	1	0	0	0	0	0	0	0	3	0	0	0	0	0
601	6	0	34	0	24	4	12	1	0	0	0	0	0	0	4	28	0	1	7	0	0	6	0	0	0	0	0	0	0	0	0	0	0	0	0	35	0	0	0	0	0	0	0	56	0	0	0	0	0
603	6	0	39	1	18	4	12	1	0	0	0	0	0	0	0	9	0	0	0	0	2	0	0	0	0	0	0	0	0	0	0	0	0	0	0	20	0	0	0	0	0	0	0	14	0	0	0	0	0
604	6	0	59	1	99	4	4	1	0	0	0	0	0	0	0	38	0	7	7	7	7	0	0	0	0	0	0	0	0	0	0	0	0	0	0	16	0	0	0	0	0	0	0	7	0	0	0	0	0
605	6	0	63	0	25	4	14	1	0	0	0	0	0	0	0	35	0	0	0	0	4	4	0	0	0	0	0	0	0	0	0	0	0	0	0	23	0	0	0	0	0	0	0	13	0	0	0	0	0
606	6	0	44	0	25	1	15	0	0	0	0	0	0	0	4	31	0	7	0	0	7	0	0	0	0	0	0	0	0	0	0	0	0	0	0	16	0	0	0	0	0	0	0	11	0	0	0	0	0
607	6	0	59	0	22	4	9	0	0	0	0	0	0	0	2	21	0	0	0	0	0	0	0	0	0	0	0	0	0	0	0	0	0	0	0	32	0	0	0	0	0	0	0	11	0	0	0	0	0
608	6	0	46	0	29	4	5	0	0	0	0	2	7	0	2	35	0	7	0	7	7	0	0	0	0	0	0	0	0	0	0	0	0	0	0	21	0	0	0	0	0	0	0	0	0	0	0	0	0
609	6	0	22	0	27	4	7	0	0	0	0	0	0	0	0	30	0	2	0	0	0	0	0	0	0	0	0	0	0	0	0	0	0	0	0	8	0	0	0	0	0	0	0	0	0	0	0	0	0
610	6	0	31	1	25	4	9	0	0	0	0	0	0	0	7	21	0	7	7	7	0	7	0	0	0	0	0	0	0	0	0	0	0	0	0	27	0	0	0	0	0	0	0	14	0	0	0	0	0
611	6	0	54	1	24	3	1	0	0	0	0	0	0	0	0	35	0	3	7	0	7	0	0	0	0	0	0	0	0	0	0	0	0	0	0	16	0	0	0	0	0	0	0	17	0	0	0	0	0
612	6	0	26	1	30	1	5	0	0	0	0	0	0	0	0	38	0	0	0	0	0	3	0	0	0	0	0	0	0	0	0	0	0	0	0	9	0	0	0	0	0	0	0	16	0	0	0	0	0
613	6	0	38	1	25	4	12	0	0	0	0	0	0	0	0	42	0	0	99	0	0	0	0	0	0	0	0	0	0	0	0	0	0	0	0	10	0	0	0	0	0	0	0	15	0	0	0	0	0
614	6	0	47	1	22	2	12	0	0	0	0	0	0	0	4	35	0	0	6	0	0	0	0	0	0	0	0	0	0	0	0	0	0	0	0	27	0	0	0	0	0	0	0	13	0	0	0	0	0
615	6	0	51	0	29	4	6	0	0	0	0	1	0	0	0	14	0	4	0	5	7	0	0	0	0	0	0	0	0	0	0	0	0	0	0	17	0	0	0	0	0	0	0	1	0	0	0	0	0
616	6	0	55	1	25	3	7	0	0	0	0	0	0	0	0	35	0	7	7	7	7	7	0	0	0	0	0	0	0	0	0	0	0	0	0	0	0	0	0	0	0	0	0	14	0	0	0	0	0
617	6	0	53	1	22	3	17	0	0	0	0	0	0	0	7	28	0	2	7	0	7	7	0	0	0	0	0	0	0	0	0	0	0	0	0	26	0	0	0	0	0	0	0	29	0	0	0	0	0
618	6	0	38	0	25	3	14	0	0	0	0	0	0	0	7	28	0	7	7	7	0	0	0	0	0	0	0	0	0	0	0	0	0	0	0	4	0	0	0	0	0	0	0	21	0	0	0	0	0
619	6	0	53	1	23	4	12	0	0	0	0	0	0	0	0	30	0	7	7	7	7	7	0	0	0	0	0	0	0	0	0	0	0	0	0	23	0	0	0	0	0	0	0	25	0	0	0	0	0
620	6	0	43	1	25	4	18	0	0	0	0	0	0	0	2	14	0	0	7	7	7	0	0	0	0	0	0	0	0	0	0	0	0	0	0	21	0	0	0	0	0	0	0	2	0	0	0	0	0
621	6	0	57	0	17	2	6	0	0	0	0	0	0	0	0	8	0	7	7	7	7	7	0	0	0	0	0	0	0	0	0	0	0	0	0	29	0	0	0	0	0	0	0	21	0	0	0	0	0
622	6	0	44	1	25	3	5	0	0	0	0	0	0	0	3	20	0	3	0	0	7	0	0	0	0	0	0	0	0	0	0	0	0	0	0	9	0	0	0	0	0	0	0	23	0	0	0	0	0
623	6	0	62	0	25	4	12	0	0	0	0	1	0	0	7	35	0	7	7	0	7	0	0	0	0	0	0	0	0	0	0	0	0	0	0	21	0	0	0	0	0	0	0	7	0	0	0	0	0
624	6	0	43	1	23	2	14	0	0	0	0	0	0	0	0	32	0	7	7	3	7	7	0	0	0	0	0	0	0	0	0	0	0	0	0	11	0	0	0	0	0	0	0	29	0	0	0	0	0
625	6	0	58	0	29	3	12	0	0	0	0	3	0	0	1	25	0	4	7	7	7	0	0	0	0	0	0	0	0	0	0	0	0	0	0	41	0	0	0	0	0	0	0	10	0	0	0	0	0
626	6	0	30	0	24	2	14	0	0	0	0	0	0	0	0	24	0	0	7	2	7	0	0	0	0	0	0	0	0	0	0	0	0	0	0	13	0	0	0	0	0	0	0	42	0	0	0	0	0
627	6	0	38	1	23	2	9	0	0	0	0	0	0	0	5	31	0	3	5	4	7	2	0	0	0	0	0	0	0	0	0	0	0	0	0	21	0	0	0	0	0	0	0	10	0	0	0	0	0
628	6	0	72	1	19	4	14	0	0	0	0	0	0	0	0	35	0	7	7	0	7	0	0	0	0	0	0	0	0	0	0	0	0	0	0	13	0	0	0	0	0	0	0	8	0	0	0	0	0
630	6	0	26	0	27	1	15	0	0	0	0	0	0	0	0	35	0	3	0	0	7	7	0	0	0	0	0	0	0	0	0	0	0	0	0	14	0	0	0	0	0	0	0	0	0	0	0	0	0
631	6	0	61	1	24	3	9	0	0	0	0	7	0	0	1	39	0	0	7	0	7	7	0	0	0	0	0	0	0	0	0	0	0	0	0	0	0	0	0	0	0	0	0	8	0	0	0	0	0
632	6	0	60	0	22	2	15	0	0	0	0	0	0	0	7	23	0	0	0	0	0	0	0	0	0	0	0	0	0	0	0	0	0	0	0	3	0	0	0	0	0	0	0	0	0	0	0	0	0
633	6	0	32	1	23	4	15	0	0	0	0	0	1	0	7	26	0	0	0	0	0	0	0	0	0	0	0	0	0	0	0	0	0	0	0	9	0	0	0	0	0	0	0	1	0	0	0	0	0
634	1	1	58	1	26	3	15	21	6	7	7	0	0	0	0	7	7	7	7	7	5	7	41	7	5	5	5	5	1	5	4	1	7	3	5	32	7	7	7	7	7	7	7	22	3	7	7	7	3
635	1	1	59	0	23	3	5	21	6	7	7	7	0	0	0	35	7	0	6	0	5	0	41	7	5	5	5	5	1	5	4	1	7	2	5	21	7	7	7	7	7	7	7	0	3	7	7	7	3
636	1	1	38	1	25	2	4	21	6	7	7	0	0	0	0	7	7	0	7	4	0	6	41	7	5	5	5	5	1	5	4	1	7	2	5	20	7	7	7	7	7	7	7	31	3	6	7	7	3
637	6	0	65	0	22	4	15	0	0	0	0	0	0	0	0	35	0	0	0	0	0	0	0	0	0	0	0	0	0	0	0	0	0	0	0	8	0	0	0	0	0	0	0	3	0	0	0	0	0
638	6	0	19	0	24	2	6	0	0	0	0	0	7	0	0	24	0	0	0	0	0	0	0	0	0	0	0	0	0	0	0	0	0	0	0	0	0	0	0	0	0	0	0	0	0	0	0	0	0
639	6	0	46	1	25	2	3	0	0	0	0	0	0	0	0	35	0	0	0	0	0	0	0	0	0	0	0	0	0	0	0	0	0	0	0	18	0	0	0	0	0	0	0	14	0	0	0	0	0
640	6	0	48	1	22	4	15	0	0	0	0	0	0	0	0	8	0	0	0	0	0	0	0	0	0	0	0	0	0	0	0	0	0	0	0	5	0	0	0	0	0	0	0	0	0	0	0	0	0
641	6	0	25	0	24	2	15	0	0	0	0	0	7	0	0	15	0	0	0	0	2	0	0	0	0	0	0	0	0	0	0	0	0	0	0	47	0	0	0	0	0	0	0	28	0	0	0	0	0
642	6	0	34	0	29	4	6	0	0	0	0	0	6	0	7	28	0	0	0	0	0	0	0	0	0	0	0	0	0	0	0	0	0	0	0	11	0	0	0	0	0	0	0	30	0	0	0	0	0
643	6	0	57	1	30	4	12	0	0	0	0	3	0	0	0	22	0	0	0	0	0	0	0	0	0	0	0	0	0	0	0	0	0	0	0	15	0	0	0	0	0	0	0	2	0	0	0	0	0
644	6	0	77	1	24	4	9	0	0	0	0	0	0	0	3	35	0	0	2	0	4	0	0	0	0	0	0	0	0	0	0	0	0	0	0	15	0	0	0	0	0	0	0	3	0	0	0	0	0
645	6	0	34	0	25	3	15	0	0	0	0	0	7	0	0	38	0	0	3	0	4	0	0	0	0	0	0	0	0	0	0	0	0	0	0	3	0	0	0	0	0	0	0	3	0	0	0	0	0
646	6	0	52	0	25	2	6	0	0	0	0	2	0	0	3	21	0	0	0	0	4	0	0	0	0	0	0	0	0	0	0	0	0	0	0	36	0	0	0	0	0	0	0	15	0	0	0	0	0
647	6	0	54	1	27	4	5	0	0	0	0	0	0	0	7	9	0	0	0	0	7	0	0	0	0	0	0	0	0	0	0	0	0	0	0	43	0	0	0	0	0	0	0	14	0	0	0	0	0
648	6	0	65	1	23	3	15	0	0	0	0	0	7	0	7	28	0	0	0	0	0	7	0	0	0	0	0	0	0	0	0	0	0	0	0	24	0	0	0	0	0	0	0	12	0	0	0	0	0
649	6	0	61	0	26	4	14	0	0	0	0	0	0	0	0	24	0	0	0	0	0	7	0	0	0	0	0	0	0	0	0	0	0	0	0	7	0	0	0	0	0	0	0	0	0	0	0	0	0
650	6	0	41	0	26	2	12	0	0	0	0	1	4	0	0	12	0	0	0	0	3	0	0	0	0	0	0	0	0	0	0	0	0	0	0	19	0	0	0	0	0	0	0	3	0	0	0	0	0
651	6	0	48	1	20	1	5	0	0	0	0	0	0	0	0	28	0	0	0	0	0	0	0	0	0	0	0	0	0	0	0	0	0	0	0	15.17	0	0	0	0	0	0	0	34	0	0	0	0	0
652	6	0	24	0	25	2	5	0	0	0	0	0	0	0	0	35	0	0	0	0	7	0	0	0	0	0	0	0	0	0	0	0	0	0	0	29	0	0	0	0	0	0	0	30	0	0	0	0	0
653	6	0	41	1	22	2	9	0	0	0	0	0	0	0	4	17	0	0	0	0	7	0	0	0	0	0	0	0	0	0	0	0	0	0	0	30	0	0	0	0	0	0	0	6	0	0	0	0	0
654	6	0	41	1	26	3	9	0	0	0	0	0	7	0	7	41	0	0	7	0	7	7	0	0	0	0	0	0	0	0	0	0	0	0	0	0	0	0	0	0	0	0	0	0	0	0	0	0	0
655	6	0	38	0	24	4	10	0	0	0	0	0	7	0	0	38	0	7	2	7	7	7	0	0	0	0	0	0	0	0	0	0	0	0	0	17	0	0	0	0	0	0	0	7	0	0	0	0	0
656	6	0	36	1	26	3	9	0	0	0	0	0	3	0	3	38	0	0	7	0	7	4	0	0	0	0	0	0	0	0	0	0	0	0	0	0	0	0	0	0	0	0	0	0	0	0	0	0	0
657	6	0	61	0	29	2	12	0	0	0	0	2	0	0	2	35	0	0	0	0	0	0	0	0	0	0	0	0	0	0	0	0	0	0	0	14	0	0	0	0	0	0	0	21	0	0	0	0	0
658	6	0	45	1	24	2	9	0	0	0	0	7	0	0	0	35	0	0	0	0	0	0	0	0	0	0	0	0	0	0	0	0	0	0	0	2	0	0	0	0	0	0	0	1	0	0	0	0	0
659	6	0	51	0	25	4	5	0	0	0	0	0	0	0	0	27	0	0	0	0	0	0	0	0	0	0	0	0	0	0	0	0	0	0	0	9	0	0	0	0	0	0	0	0	0	0	0	0	0
660	6	0	42	1	25	2	15	0	0	0	0	0	0	0	0	20	0	0	0	0	0	0	0	0	0	0	0	0	0	0	0	0	0	0	0	11	0	0	0	0	0	0	0	12	0	0	0	0	0
661	6	0	37	1	24	2	3	0	0	0	0	0	0	0	0	35	0	0	3	0	7	0	0	0	0	0	0	0	0	0	0	0	0	0	0	21	0	0	0	0	0	0	0	42	0	0	0	0	0
662	1	1	48	1	21	4	6	21	6	7	7	0	7	0	0	35	7	7	7	7	7	7	40	7	5	5	5	5	1	5	4	1	7	2	5	28	7	7	7	7	7	7	7	14	3	6	7	7	3
663	6	0	37	1	29	2	18	0	0	0	0	0	7	0	0	28	0	0	0	0	0	0	0	0	0	0	0	0	0	0	0	0	0	0	0	30	0	0	0	0	0	0	0	31	0	0	0	0	0
664	6	0	22	0	23	3	15	0	0	0	0	0	0	0	7	16	0	7	0	7	7	0	0	0	0	0	0	0	0	0	0	0	0	0	0	20	0	0	0	0	0	0	0	13	0	0	0	0	0
665	6	0	53	0	22	1	15	0	0	0	0	4	0	0	7	27	0	2	0	0	7	0	0	0	0	0	0	0	0	0	0	0	0	0	0	13	0	0	0	0	0	0	0	20	0	0	0	0	0
666	6	0	25	0	29	3	15	0	0	0	0	0	0	0	0	28	0	0	7	0	7	7	0	0	0	0	0	0	0	0	0	0	0	0	0	10	0	0	0	0	0	0	0	3	0	0	0	0	0
667	6	0	47	1	21	4	18	0	0	0	0	0	0	0	2	30	0	7	7	5	7	7	0	0	0	0	0	0	0	0	0	0	0	0	0	12	0	0	0	0	0	0	0	6	0	0	0	0	0
668	6	0	60	1	25	4	6	0	0	0	0	0	4	0	7	7	0	7	0	3	7	7	0	0	0	0	0	0	0	0	0	0	0	0	0	29	0	0	0	0	0	0	0	16	0	0	0	0	0
669	6	0	53	0	23	4	9	0	0	0	0	0	0	0	0	31	0	0	7	0	0	7	0	0	0	0	0	0	0	0	0	0	0	0	0	21	0	0	0	0	0	0	0	28	0	0	0	0	0
670	6	0	40	1	26	3	5	0	0	0	0	0	0	0	0	32	0	0	7	0	7	7	0	0	0	0	0	0	0	0	0	0	0	0	0	5	0	0	0	0	0	0	0	0	0	0	0	0	0
671	6	0	45	1	30	1	12	0	0	0	0	0	0	0	3	21	0	7	7	0	7	0	0	0	0	0	0	0	0	0	0	0	0	0	0	0	0	0	0	0	0	0	0	7	0	0	0	0	0
672	6	0	52	1	29	4	5	0	0	0	0	0	0	0	0	34	0	3	0	3	7	0	0	0	0	0	0	0	0	0	0	0	0	0	0	25	0	0	0	0	0	0	0	30	0	0	0	0	0
673	6	0	48	1	23	3	6	0	0	0	0	1	0	0	0	42	0	0	0	0	7	0	0	0	0	0	0	0	0	0	0	0	0	0	0	2	0	0	0	0	0	0	0	1	0	0	0	0	0
674	6	0	31	1	26	2	12	0	0	0	0	0	0	0	0	30	0	0	0	0	7	0	0	0	0	0	0	0	0	0	0	0	0	0	0	9	0	0	0	0	0	0	0	0	0	0	0	0	0
675	6	0	50	1	23	3	18	0	0	0	0	0	0	0	0	15	0	7	0	0	7	0	0	0	0	0	0	0	0	0	0	0	0	0	0	28	0	0	0	0	0	0	0	7	0	0	0	0	0
676	6	0	35	1	23	4	9	0	0	0	0	0	0	0	0	16	0	0	7	7	7	7	0	0	0	0	0	0	0	0	0	0	0	0	0	4	0	0	0	0	0	0	0	1	0	0	0	0	0
677	6	0	37	0	28	4	9	0	0	0	0	0	0	0	7	28	0	0	7	0	7	7	0	0	0	0	0	0	0	0	0	0	0	0	0	14	0	0	0	0	0	0	0	14	0	0	0	0	0
678	6	0	56	1	24	3	14	0	0	0	0	0	0	0	0	9	0	0	7	0	7	7	0	0	0	0	0	0	0	0	0	0	0	0	0	25	0	0	0	0	0	0	0	10	0	0	0	0	0
679	1	1	58	0	29	4	12	21	5	7	7	3	3	0	7	42	7	7	99	7	7	7	40	7	5	5	4	5	1	4	4	1	7	2	5	35	7	7	7	7	7	7	7	44	3	6	7	7	3
680	1	1	46	0	29	3	12	21	5	7	7	0	0	0	7	12	7	7	4	0	0	7	40	7	5	5	4	5	1	4	4	1	7	2	5	39	7	7	7	7	7	7	7	25	3	6	7	7	3
681	1	1	41	0	20	3	16	21	5	7	7	0	0	0	0	18	7	7	0	0	7	0	40	7	5	4	4	5	1	4	4	1	7	2	5	49	7	7	7	7	7	7	7	0	3	6	7	7	3
682	4	0	59	0	25	2	15	8	0	0	0	0	0	0	0	7	6	7	6	1	7	7	6	0	0	0	0	0	0	0	0	0	0	0	0	23	2	0	3	0	2	0	2	13	0	0	2	1	0
683	4	0	70	0	25	3	15	8	0	0	0	0	0	0	0	42	6	2	7	1	7	7	6	0	0	0	0	0	0	0	0	0	0	0	0	46	2	0	3	0	2	0	2	21	0	0	2	1	0
684	4	0	50	0	26	4	15	8	0	0	0	0	0	0	0	30	6	7	6	7	7	7	6	0	0	0	0	0	0	0	0	0	0	0	0	31	2	0	3	0	2	0	2	28	0	0	2	1	0
685	4	0	66	0	25	2	9	8	0	0	0	0	3	99	0	42	6	7	0	99	5	0	6	0	0	0	0	0	0	0	0	0	0	0	0	47	2	0	3	0	2	0	2	22	0	0	2	1	0
686	4	0	32	1	29	2	15	7	0	0	0	0	0	0	7	7	5	7	6	7	7	7	6	0	0	0	0	0	0	0	0	0	0	0	0	39	2	0	3	0	2	0	2	21	0	0	2	1	0
687	4	0	24	0	30	1	15	7	0	0	0	0	0	0	5	29	5	1	0	0	7	5	6	0	0	0	0	0	0	0	0	0	0	0	0	13	2	0	3	0	2	0	2	31	0	0	2	1	0
689	4	0	67	0	29	2	9	7	0	0	0	0	0	0	0	7	5	0	0	0	2	0	6	0	0	0	0	0	0	0	0	0	0	0	0	15	2	0	3	0	2	0	2	18	0	0	2	1	0
690	4	0	65	0	24	1	5	7	0	0	0	0	0	0	0	28	5	5	5	0	5	5	6	0	0	0	0	0	0	0	0	0	0	0	0	30	2	0	3	0	2	0	2	41	0	0	2	1	0
691	4	0	54	0	29	2	9	7	0	0	0	0	2	0	3	21	5	5	0	0	6	0	6	0	0	0	0	0	0	0	0	0	0	0	0	7	2	0	3	0	2	0	2	35	0	0	2	1	0
692	4	0	72	0	25	4	9	7	0	0	0	0	0	0	7	30	5	7	7	7	7	7	6	0	0	0	0	0	0	0	0	0	0	0	0	45	2	0	3	0	2	0	2	29	0	0	2	1	0
693	4	0	57	0	27	4	15	7	0	0	0	0	0	0	7	42	5	7	7	6	7	7	6	0	0	0	0	0	0	0	0	0	0	0	0	41	2	0	3	0	2	0	2	38	0	0	2	1	0
694	1	1	48	1	22	4	4	21	5	7	7	0	7	0	7	31	7	7	2	7	7	6	40	7	4	4	4	5	1	4	4	1	7	2	5	25	7	7	7	7	7	7	7	17	3	6	7	7	3
695	1	1	53	1	30	4	6	21	5	7	7	0	1	0	3	23	7	7	5	5	7	6	40	7	4	4	4	5	1	4	4	1	7	2	5	20	7	7	7	7	7	7	7	21	3	6	7	7	3
696	1	1	50	1	17	3	4	21	5	7	7	0	0	0	7	37	7	0	7	0	4	7	38.18	7	4	4	4	5	1	4	4	0	7	2	5	28	7	7	7	7	7	7	7	16	3	6	7	7	3
697	1	1	46	1	23	4	7	21	5	7	7	0	0	0	0	28	7	7	7	0	7	0	38	7	4	4	4	5	1	4	4	0	7	2	5	6	7	7	7	7	7	7	7	0	3	6	7	7	3
698	1	1	30	1	30	1	15	21	5	7	7	0	4	0	3	39	7	7	0	0	7	7	38	7	4	4	4	5	1	4	4	0	7	2	5	9	7	7	7	7	7	7	7	31	3	6	7	7	3
699	2	1	61	1	24	2	18	18	3	6	7	7	7	0	0	32	7	0	7	0	0	0	32	4	3	3	3	3	0	3	3	0	6	0	3	35	7	6	7	7	7	7	7	37	2	4	7	7	2
700	2	1	57	1	22	2	6	18	3	6	7	0	0	0	7	42	7	7	7	7	7	7	32	4	3	3	3	3	0	3	3	0	6	0	3	11	7	6	7	7	7	7	7	14	2	4	7	7	2
701	2	1	84	0	15	4	7	17.5	3	6	7	0	0	0	0	30	7	7	7	7	7	7	32	4	3	3	3	3	0	3	3	0	6	0	3	25	7	6	7	7	7	7	7	17	2	4	7	7	2
702	2	1	28	1	24	4	5	17	3	5	7	0	0	0	0	28	7	4	7	7	7	7	32	4	3	3	3	3	0	3	3	0	6	0	3	25	7	6	7	7	7	7	7	32	2	4	7	7	2
703	2	1	52	1	27	3	18	17	3	5	7	0	0	0	0	7	7	7	7	7	7	7	32	4	3	3	3	3	0	3	3	0	6	0	3	36	7	6	7	7	7	7	7	7	2	3	7	7	2
704	2	1	56	0	20	4	15	17	3	5	7	5	3	0	3	34	7	7	7	7	7	7	32	4	3	3	3	3	0	3	3	0	5	0	3	35	7	6	7	7	7	7	7	22	2	3	7	7	2
705	2	1	48	0	30	2	17	17	3	5	7	0	0	0	0	7	7	7	7	7	7	7	32	4	3	3	3	3	0	3	3	0	5	0	3	0	7	6	7	7	7	7	7	0	2	3	7	7	2
706	2	1	78	0	26	4	9	17	3	5	7	0	0	0	0	23	7	7	7	7	7	7	31	4	3	3	3	3	0	3	3	0	5	0	3	25	7	6	7	7	7	7	7	34	2	3	7	7	2
707	2	1	28	1	29	2	15	17	3	5	7	0	0	0	7	20	7	0	7	7	7	7	31	4	3	3	3	3	0	3	3	0	5	0	3	10	7	6	7	7	7	7	7	18	2	3	7	7	2
708	2	1	59	1	21	3	7	17	3	5	7	7	7	0	0	24	7	7	7	7	7	7	31	4	3	3	3	3	0	3	3	0	5	0	3	10	7	6	7	7	7	7	7	9	2	3	7	7	2
709	2	1	23	0	29	4	1	17	3	5	7	0	0	3	0	4	7	7	6	4	7	7	30	4	3	3	3	3	0	3	3	0	5	0	3	15	7	6	7	7	7	7	7	14	2	3	7	7	2
710	2	1	75	0	19	2	12	17	3	5	7	0	0	0	0	35	7	7	7	7	7	7	30	4	3	3	3	3	0	3	3	0	5	0	3	37	7	6	7	7	7	7	7	23	2	3	7	7	2
711	4	0	58	0	26	2	9	7	0	0	0	0	0	0	7	39	5	0	0	0	7	7	6	0	0	0	0	0	0	0	0	0	0	0	0	39	2	0	3	0	2	0	2	37	0	0	2	1	0
712	4	0	65	0	29	2	12	7	0	0	0	0	0	0	0	25	5	3	4	2	5	4	6	0	0	0	0	0	0	0	0	0	0	0	0	19	2	0	3	0	2	0	2	28	0	0	2	1	0
713	4	0	51	1	29	3	15	7	0	0	0	0	0	0	7	18	5	6	6	6	5	6	6	0	0	0	0	0	0	0	0	0	0	0	0	34	1	0	3	0	2	0	2	34	0	0	2	1	0
714	4	0	48	1	29	1	15	7	0	0	0	0	0	0	7	0	5	2	0	0	2	0	6	0	0	0	0	0	0	0	0	0	0	0	0	0	1	0	3	0	2	0	2	8	0	0	2	1	0
715	4	0	34	1	30	2	15	7	0	0	0	0	0	0	7	42	5	0	5	0	4	5	6	0	0	0	0	0	0	0	0	0	0	0	0	26	1	0	3	0	2	0	2	41	0	0	2	1	0
716	4	0	45	0	26	3	15	7	0	0	0	0	0	0	0	42	5	0	4	0	6	3	6	0	0	0	0	0	0	0	0	0	0	0	0	0	1	0	3	0	2	0	2	32	0	0	2	1	0
717	4	0	58	1	25	3	9	7	0	0	0	0	0	0	0	42	5	4	4	0	5	4	6	0	0	0	0	0	0	0	0	0	0	0	0	42	1	0	3	0	2	0	1	26	0	0	2	1	0
718	4	0	49	1	25	3	7	7	0	0	0	0	0	0	7	19	5	2	5	0	5	5	6	0	0	0	0	0	0	0	0	0	0	0	0	10	1	0	3	0	2	0	1	27	0	0	2	1	0
719	4	0	35	0	27	4	4	7	0	0	0	0	0	0	0	33	5	0	3	0	4	3	6	0	0	0	0	0	0	0	0	0	0	0	0	27	1	0	3	0	2	0	1	41	0	0	2	1	0
720	4	0	65	1	27	2	6	7	0	0	0	0	0	0	0	42	5	4	3	2	7	4	6	0	0	0	0	0	0	0	0	0	0	0	0	36	1	0	3	0	2	0	1	39	0	0	2	1	0
721	4	0	46	1	28	1	9	7	0	0	0	0	0	0	0	42	5	2	0	3	7	5	5	0	0	0	0	0	0	0	0	0	0	0	0	31	1	0	3	0	2	0	1	44	0	0	2	1	0
722	4	0	61	1	29	4	4	7	0	0	0	0	0	0	0	42	5	0	7	7	7	7	5	0	0	0	0	0	0	0	0	0	0	0	0	28	1	0	3	0	2	0	1	46	0	0	2	1	0
723	1	1	48	0	22	2	9	21	5	7	7	0	0	0	0	42	7	3	7	4	7	7	38	7	4	4	4	5	1	4	3	0	7	2	5	21	7	7	7	7	7	7	7	2	3	6	7	7	3
724	1	1	55	0	24	3	12	21	5	7	7	5	0	0	0	8	7	0	7	0	5	0	38	7	4	4	4	5	1	4	3	0	7	2	5	49	7	7	7	7	7	7	7	3	3	6	7	7	3
725	1	1	54	1	22	4	15	21	5	7	7	0	0	0	7	31	7	0	0	0	0	0	38	7	4	4	4	5	1	4	3	0	7	2	5	35	7	7	7	7	7	7	7	15	3	6	7	7	3
726	1	1	51	1	28	4	15	21	5	7	7	0	0	0	5	14	7	3	5	2	4	2	38	7	4	4	4	5	1	4	3	0	7	2	5	22	7	7	7	7	7	7	7	17	3	6	7	7	2
727	1	1	26	1	24	4	9	21	4	7	7	0	0	0	0	17	7	0	7	0	2	0	38	7	4	4	4	5	1	4	3	0	7	2	5	29	7	7	7	7	7	7	7	32	3	6	7	7	2
728	1	1	40	0	21	2	18	21	4	7	7	0	0	0	7	31	7	0	2	7	7	0	38	7	4	4	4	5	1	4	3	0	7	2	4	7	7	7	7	7	7	7	7	5	3	5	7	7	2
729	1	1	53	1	28	4	15	20	4	7	7	0	0	0	7	42	7	0	7	0	7	7	37	7	4	4	4	5	0	4	3	0	7	2	4	16	7	7	7	7	7	7	7	14	3	5	7	7	2
730	1	1	56	0	26	2	8	20	4	7	7	0	0	0	7	28	7	7	7	7	7	7	37	6	4	4	4	5	0	4	3	0	7	2	4	35	7	7	7	7	7	7	7	7	3	5	7	7	2
731	1	1	56	0	26	2	15	20	4	7	7	0	0	0	7	7	7	7	7	2	7	0	37	6	4	4	4	5	0	4	3	0	7	2	4	45	7	7	7	7	7	7	7	33	3	5	7	7	2
732	1	1	44	0	29	3	15	20	4	7	7	0	0	0	3	7	7	6	5	5	4	5	37	6	4	4	4	5	0	4	3	0	7	2	4	26	7	7	7	7	7	7	7	18	3	5	7	7	2
733	1	1	28	1	27	2	15	20	4	7	7	99	0	0	3	25	7	0	4	0	7	3	36	6	4	4	4	5	0	3	3	0	7	2	4	38	7	7	7	7	7	7	7	47	2	5	7	7	2
734	4	0	60	1	29	4	9	7	0	0	0	0	0	0	7	12	5	4	4	0	5	2	5	0	0	0	0	0	0	0	0	0	0	0	0	22	1	0	3	0	2	0	1	12	0	0	2	1	0
735	4	0	58	1	26	3	9	7	0	0	0	0	0	0	7	42	5	0	3	0	7	1	5	0	0	0	0	0	0	0	0	0	0	0	0	49	1	0	2	0	2	0	1	25	0	0	2	1	0
736	4	0	47	1	29	4	9	7	0	0	0	0	0	0	0	0	5	2	7	7	7	6	5	0	0	0	0	0	0	0	0	0	0	0	0	10	1	0	2	0	2	0	1	17	0	0	2	1	0
737	4	0	45	0	29	2	9	7	0	0	0	0	0	0	1	42	4	0	7	0	7	7	5	0	0	0	0	0	0	0	0	0	0	0	0	46	1	0	2	0	2	0	1	26	0	0	2	1	0
738	4	0	82	0	28	4	15	7	0	0	0	0	0	0	3	42	4	3	2	0	7	7	5	0	0	0	0	0	0	0	0	0	0	0	0	31	1	0	2	0	2	0	1	3	0	0	2	1	0
739	4	0	33	1	22	4	18	7	0	0	0	0	0	0	0	0	4	7	7	4	7	7	4	0	0	0	0	0	0	0	0	0	0	0	0	0	1	0	2	0	2	0	1	0	0	0	2	1	0
740	4	0	57	1	25	3	9	7	0	0	0	0	0	0	0	42	4	3	0	0	3	2	4	0	0	0	0	0	0	0	0	0	0	0	0	38	1	0	2	0	2	0	1	23	0	0	2	1	0
741	4	0	49	1	26	2	9	7	0	0	0	0	0	0	0	42	4	2	0	0	7	7	4	0	0	0	0	0	0	0	0	0	0	0	0	33	1	0	2	0	2	0	1	34	0	0	2	0	0
742	2	1	73	0	24	4	14	15	2	4	7	5	0	0	0	7	7	7	7	7	7	7	24	3	2	2	2	2	0	2	2	0	4	0	2	23	7	5	7	5	7	6	7	21	1	3	7	6	1
743	2	1	58	0	25	99	9	15	2	4	7	0	0	0	0	9	7	7	7	7	7	7	23	3	2	2	2	2	0	2	2	0	4	0	2	14	7	4	7	5	7	6	7	14	1	3	7	6	1
744	2	1	53	0	29	1	6	15	2	4	7	0	0	0	7	13	7	7	7	7	7	7	23	3	2	2	2	2	0	2	2	0	4	0	2	21	7	4	7	5	7	6	7	17	1	3	7	6	1
745	2	1	71	0	26	3	4	15	2	4	7	0	0	0	0	14	7	7	7	7	7	7	23	3	2	2	2	2	0	2	2	0	4	0	2	25	7	4	7	5	7	6	7	23	1	3	7	6	1
746	2	1	38	0	23	2	12	15	2	4	7	0	7	0	1	13	7	7	7	7	7	7	23	3	2	2	2	2	0	2	2	0	4	0	2	24	7	4	7	5	7	6	7	19	1	3	7	6	1
747	2	1	62	1	22	4	6	15	2	4	7	0	0	0	0	20	7	7	7	7	7	7	23	3	2	2	2	2	0	2	2	0	4	0	2	27	7	4	7	5	7	6	7	26	1	3	7	6	1
748	2	1	51	0	27	2	12	15	2	4	7	1	0	0	0	30	7	0	7	0	7	0	23	3	2	2	2	2	0	2	2	0	4	0	2	31	7	4	7	5	7	6	7	38	1	3	7	6	1
749	2	1	50	0	24	4	12	15	2	4	7	7	7	2	7	21	7	7	7	7	7	7	23	3	2	2	2	2	0	2	2	0	3	0	2	36	7	4	7	5	7	5	7	15	1	3	7	6	1
750	2	1	21	0	29	1	1	17	3	5	7	0	0	0	0	24	7	0	0	0	7	0	30	4	3	3	3	3	0	3	2	0	5	0	3	14	7	6	7	7	7	7	7	15	2	3	7	7	2
751	2	1	67	0	25	4	9	17	3	5	7	3	3	6	7	7	7	0	6	0	7	5	30	4	3	3	3	3	0	3	2	0	5	0	3	42	7	6	7	7	7	7	7	29	2	3	7	7	2
752	2	1	49	1	24	4	6	17	2	5	7	7	0	0	7	25	7	7	7	7	7	7	30	4	3	3	3	3	0	3	2	0	5	0	3	24	7	6	7	7	7	7	7	26	2	3	7	7	2
753	2	1	56	1	29	2	7	17	2	5	7	0	6	0	5	35	7	5	7	0	4	7	30	4	3	3	2	3	0	3	2	0	5	0	3	10	7	6	7	7	7	7	7	11	2	3	7	7	2
754	2	1	59	0	27	4	9	17	2	5	7	7	0	0	7	25	7	7	7	7	7	7	30	4	3	3	2	3	0	3	2	0	5	0	3	7	7	6	7	7	7	7	7	17	2	3	7	7	2
755	1	1	45	0	26	3	18	20	4	7	7	0	2	0	5	35	7	3	6	0	7	0	36	6	4	4	4	4	0	3	3	0	7	2	4	0	7	7	7	7	7	7	7	8	2	5	7	7	2
756	2	1	42	1	30	4	9	16.33	2	5	7	0	0	0	0	35	7	0	7	7	7	7	30	4	3	3	2	3	0	3	2	0	5	0	3	1	7	5	7	7	7	7	7	0	2	3	7	7	2
757	2	1	34	1	30	2	6	16	2	5	7	0	0	0	3	21	7	0	5	7	7	7	29	4	3	3	2	3	0	3	2	0	5	0	3	30	7	5	7	7	7	7	7	49	2	3	7	7	2
758	2	1	50	1	30	4	1	16	2	5	7	0	0	0	0	42	7	7	7	7	7	7	29	4	3	2	2	3	0	3	2	0	5	0	3	29	7	5	7	7	7	7	7	39	2	3	7	7	2
759	2	1	42	0	24	3	9	16	2	5	7	3	0	0	4	40	7	7	7	7	7	7	28	4	3	2	2	3	0	3	2	0	5	0	3	22	7	5	7	7	7	7	7	28	2	3	7	7	1
760	2	1	42	1	30	2	6	16	2	5	7	7	7	0	0	42	7	3	4	0	6	2	28	4	3	2	2	3	0	3	2	0	5	0	3	26	7	5	7	7	7	7	7	11	2	3	7	7	1
761	2	1	63	0	28	4	12	16	2	5	7	0	0	0	7	21.6	7	7	7	7	7	7	28	4	3	2	2	3	0	2	2	0	5	0	3	36	7	5	7	7	7	7	7	14	1	3	7	7	1
762	2	1	47	1	29	4	6	16	2	5	7	0	7	0	0	38	7	0	0	0	7	7	28	4	3	2	2	3	0	2	2	0	5	0	3	6	7	5	7	6	7	7	7	15	1	3	7	7	1
763	2	1	40	1	30	2	6	16	2	5	7	0	0	0	0	25	7	4	7	2	7	7	28	4	3	2	2	3	0	2	2	0	5	0	3	9	7	5	7	6	7	7	7	16	1	3	7	7	1
764	1	1	41	1	18	2	12	20	3	7	7	7	5	0	7	9	7	5	7	0	7	7	36	6	4	4	3	4	0	3	3	0	7	2	4	31	7	7	7	7	7	7	7	19	2	5	7	7	2
765	1	1	42	1	30	4	1	20	3	7	7	0	0	0	0	7	7	5	4	3	7	7	36	6	4	4	3	4	0	3	3	0	7	2	4	22	7	7	7	7	7	7	7	14	2	5	7	7	2
766	1	1	57	0	23	3	9	20	3	7	7	7	7	0	0	13	7	7	7	5	7	0	36	6	4	3	3	4	0	3	3	0	7	2	4	22	7	7	7	7	7	7	7	12	2	5	7	7	2
767	2	1	66	0	26	3	9	15	2	4	7	5	7	7	0	21	7	7	7	7	7	7	22	3	2	2	2	2	0	2	2	0	3	0	2	35	7	4	7	5	7	5	7	16	1	3	7	6	1
768	2	1	55	0	25	1	12	15	2	4	7	5	7	0	0	22	7	7	7	7	7	7	22	3	2	2	2	2	0	2	2	0	3	0	2	35	7	4	7	5	7	5	7	22	1	3	7	6	1
769	2	1	60	1	25	3	18	15	2	4	7	7	1	0	0	12	7	7	7	7	7	7	22	3	2	2	1	2	0	2	2	0	3	0	2	41	7	4	7	5	7	5	7	15	1	3	7	6	1
770	2	1	46	0	25	2	18	15	2	4	7	7	0	0	7	1	7	7	7	7	7	7	22	3	2	2	1	2	0	2	2	0	3	0	2	11	7	4	7	5	7	5	7	0	1	3	7	5	1
771	2	1	56	1	23	1	9	15	2	4	7	7	7	0	2	1	7	7	0	0	7	7	21	3	2	2	1	2	0	2	2	0	3	0	2	40	7	4	7	5	7	5	7	0	1	3	7	5	1
772	2	0	53	1	30	3	4	14	2	3	7	0	7	0	5	14	7	7	7	7	7	7	21	3	2	2	1	2	0	2	1	0	3	0	2	22	7	4	7	5	7	5	7	26	1	3	7	5	1
773	2	0	30	1	30	1	9	14	2	3	7	6	0	0	0	16	7	7	7	5	7	7	21	3	2	2	1	2	0	2	1	0	3	0	2	31	7	4	7	5	7	5	7	24	1	3	7	5	1
774	2	0	22	0	27	1	1	14	2	3	7	4	7	0	0	40	7	0	7	4	7	7	21	3	2	1	1	2	0	2	1	0	3	0	2	0	7	4	7	5	7	5	7	12	1	3	7	5	1
775	2	0	41	0	29	4	16	14	1	3	7	0	7	0	7	42	7	5	2	6	7	7	21	3	2	1	1	2	0	2	1	0	3	0	2	5	7	4	7	4	7	5	7	21	1	3	7	5	1
776	2	0	38	1	29	4	9	14	1	3	7	7	7	0	0	42	7	5	7	7	7	7	21	3	2	1	1	2	0	1	1	0	3	0	2	17	7	4	7	4	7	5	7	42	1	3	7	5	1
777	2	0	18	0	28	3	15	14	1	3	6	3	0	0	7	23	7	7	7	7	7	7	21	3	2	1	1	2	0	1	1	0	3	0	2	38	7	4	7	4	7	5	7	34	1	3	7	5	1
778	2	0	37	1	30	3	12	14	1	3	6	6	0	0	0	39	7	7	7	7	7	7	21	3	2	1	1	2	0	1	1	0	3	0	2	28	7	4	7	4	7	5	7	20	1	3	7	5	1
779	2	0	40	1	30	2	12	14	1	3	6	0	0	0	7	28	7	0	7	0	7	7	21	3	2	1	1	2	0	1	1	0	3	0	2	32	7	4	7	4	7	5	7	19	1	3	7	5	1
780	2	0	72	1	28	3	7	14	1	3	6	1	0	0	3	30	7	7	7	0	7	7	21	3	1	1	1	2	0	1	1	0	3	0	2	12	7	4	7	4	7	5	7	35	1	3	7	5	1
781	2	0	65	1	24	2	9	14	1	3	6	7	0	0	0	25	7	7	7	3	7	7	21	3	1	1	1	2	0	1	1	0	3	0	2	34	7	4	7	4	7	5	7	3	1	3	7	5	1
782	2	0	66	1	30	4	8	14	1	3	6	3	5	0	4	21	7	0	7	0	7	7	21	3	1	1	1	2	0	1	1	0	3	0	2	27	7	4	7	4	7	5	7	32	1	2	7	5	1
783	2	0	49	0	29	4	14	14	1	3	6	6	1	0	3	21	7	0	7	0	7	7	21	3	1	1	1	2	0	1	1	0	3	0	2	21	7	4	7	4	7	5	7	0	1	2	7	5	1
784	2	0	47	99	29	2	12	14	1	3	6	5	5	0	7	14	7	0	2	0	3	7	21	3	1	1	1	2	0	1	1	0	3	0	2	10	7	4	7	4	7	5	7	16	1	2	7	5	1
786	2	0	68	1	24	2	9	14	1	3	6	7	0	0	0	11	7	3	7	0	3	7	21	3	1	1	0	2	0	1	1	0	3	0	2	36	7	3	7	4	7	5	7	29	1	2	7	5	1
787	2	0	49	0	28	2	8	14	1	3	6	6	0	0	0	17	7	2	7	2	7	7	21	3	1	1	0	2	0	1	1	0	3	0	2	19	7	3	7	4	7	5	7	31	1	2	7	5	0
788	2	0	70	0	30	3	9	14	1	3	6	0	0	0	0	17	7	7	7	3	4	7	21	3	1	1	0	2	0	1	1	0	3	0	2	20	7	3	7	4	7	5	7	42	1	2	7	5	0
789	2	0	52	0	24	3	7	14	1	3	6	0	0	0	0	19	7	5	7	0	7	7	21	3	1	1	0	2	0	1	1	0	3	0	2	30	7	3	7	4	7	5	7	18	1	2	7	4	0
790	2	0	49	1	28	3	12	14	1	3	6	0	0	0	0	36	7	5	7	7	99	7	21	3	1	1	0	2	0	1	0	0	3	0	2	33	7	3	7	4	7	5	7	7	1	2	7	4	0
791	2	0	43	1	25	99	6	14	1	3	6	0	7	0	7	17	7	7	0	0	7	7	21	3	1	1	0	2	0	1	0	0	3	0	1	24	7	3	7	4	7	5	7	19	1	2	7	4	0
792	2	0	48	1	29	3	14	14	1	3	6	2	2	0	0	14	7	0	7	7	4	7	20.72	3	1	1	0	2	0	1	0	0	3	0	1	31	7	3	7	4	7	4	7	32	1	2	7	4	0
793	2	0	40	1	29	4	18	14	1	3	6	6	7	0	5	37	7	0	7	0	7	7	20	3	1	0	0	2	0	1	0	0	3	0	1	30	6	3	7	4	7	4	7	25	1	2	7	4	0
794	4	0	60	1	25	3	17	7	0	0	0	1	0	0	2	21	4	0	0	0	0	0	4	0	0	0	0	0	0	0	0	0	0	0	0	42	1	0	2	0	2	0	1	17	0	0	2	0	0
795	4	0	39	1	28	1	8	7	0	0	0	0	0	0	0	42	4	5	7	3	7	7	4	0	0	0	0	0	0	0	0	0	0	0	0	42	1	0	2	0	2	0	1	56	0	0	2	0	0
796	4	0	38	1	29	1	7	7	0	0	0	2	0	0	0	0	4	2	5	2	2	2	4	0	0	0	0	0	0	0	0	0	0	0	0	2	1	0	2	0	2	0	1	2	0	0	2	0	0
797	4	0	40	1	26	2	9	7	0	0	0	0	0	0	0	42	4	4	2	3	2	2	4	0	0	0	0	0	0	0	0	0	0	0	0	36	1	0	2	0	2	0	1	27	0	0	2	0	0
798	4	0	61	1	25	4	15	7	0	0	0	0	0	0	0	10	4	0	4	0	7	7	4	0	0	0	0	0	0	0	0	0	0	0	0	35	1	0	2	0	2	0	1	23	0	0	2	0	0
799	4	0	40	1	30	2	9	7	0	0	0	0	0	0	0	42	4	7	4	2	3	3	4	0	0	0	0	0	0	0	0	0	0	0	0	49	1	0	2	0	2	0	1	47	0	0	2	0	0
800	4	0	20	0	30	1	1	7	0	0	0	0	0	0	0	42	4	0	0	0	7	2	4	0	0	0	0	0	0	0	0	0	0	0	0	42	1	0	2	0	2	0	1	34	0	0	1	0	0
801	4	0	22	0	30	2	1	7	0	0	0	0	0	0	7	42	4	7	7	5	2	0	3	0	0	0	0	0	0	0	0	0	0	0	0	49	1	0	2	0	2	0	1	48	0	0	1	0	0
802	4	0	50	1	26	2	15	7	0	0	0	0	0	0	1	28	4	3	3	3	4	3	3	0	0	0	0	0	0	0	0	0	0	0	0	28	1	0	2	0	2	0	1	25	0	0	1	0	0
803	1	1	48	1	28	4	18	20	3	7	7	0	0	0	0	37	7	7	7	0	3	7	36	5	4	3	3	4	0	3	3	0	7	2	4	3	7	7	7	7	7	7	7	15	2	5	7	7	2
804	1	1	50	1	27	4	9	20	3	7	7	0	2	0	3	16	7	0	7	0	7	4	36	5	4	3	3	4	0	3	3	0	7	2	4	32	7	7	7	7	7	7	7	0	2	5	7	7	2
805	1	1	56	1	25	4	9	19	3	7	7	0	7	0	7	28	7	7	7	0	7	7	36	5	4	3	3	4	0	3	3	0	7	2	4	15	7	7	7	7	7	7	7	2	2	5	7	7	2
806	1	1	51	0	25	3	18	19	3	7	7	2	4	0	7	19	7	0	7	0	0	6	36	5	3	3	3	4	0	3	3	0	7	2	4	30	7	7	7	7	7	7	7	30	2	4	7	7	2
807	1	1	54	0	25	4	9	19	3	7	7	0	3	0	7	20	7	7	0	1	3	5	36	5	3	3	3	4	0	3	3	0	7	2	4	17	7	7	7	7	7	7	7	10	2	4	7	7	2
808	1	1	44	1	28	3	9	19	3	7	7	0	0	0	0	18	7	7	2	0	7	7	36	5	3	3	3	4	0	3	3	0	7	2	4	20	7	7	7	7	7	7	7	38	2	4	7	7	2
809	1	1	59	0	19	2	15	19	3	7	7	0	0	0	0	35	7	7	7	7	7	1	35	5	3	3	3	4	0	3	3	0	7	1	4	32	7	7	7	7	7	7	7	22	2	4	7	7	2
810	1	1	40	0	24	3	9	19	3	7	7	0	7	0	0	35	7	2	7	3	7	7	35	5	3	3	3	4	0	3	3	0	7	1	4	38	7	7	7	7	7	7	7	33	2	4	7	7	2
811	1	1	31	0	29	2	6	19	3	7	7	0	0	0	0	42	7	7	7	7	7	0	35	5	3	3	3	4	0	3	3	0	7	1	4	5	7	7	7	7	7	7	7	8	2	4	7	7	2
812	1	1	45	0	26	4	15	19	3	7	7	0	0	0	0	35	7	7	0	0	7	0	35	5	3	3	3	4	0	3	3	0	7	1	4	14	7	7	7	7	7	7	7	9	2	4	7	7	2
813	1	1	30	0	28	1	12	19	3	7	7	0	0	0	2	26	7	7	0	0	7	7	35	5	3	3	3	4	0	3	3	0	7	1	3	29	7	7	7	7	7	7	7	16	2	4	7	7	2
814	1	1	51	1	20	2	4	19	3	7	7	0	7	0	2	42	7	7	7	0	7	7	35	5	3	3	3	4	0	3	3	0	7	1	3	11	7	7	7	7	7	7	7	17	2	4	7	7	2
815	3	0	51	0	18	4	17	13	0	2	4	0	0	0	7	8	7	7	7	0	7	7	15	2	0	0	0	0	0	0	0	0	2	0	0	13	4	2	6	2	7	3	6	12	0	2	7	3	0
816	3	0	56	0	25	4	6	13	0	2	4	0	0	0	3	23	7	2	7	0	3	7	14	2	0	0	0	0	0	0	0	0	2	0	0	14	4	2	6	2	7	3	6	28.57	0	2	7	3	0
817	3	0	63	1	23	1	8	13	0	2	4	0	0	0	0	20	7	5	7	3	7	7	14	2	0	0	0	0	0	0	0	0	2	0	0	14	4	2	6	2	7	3	6	0	0	2	7	3	0
818	3	0	45	0	23	2	12	13	0	2	4	0	0	0	2	23	7	0	7	0	7	0	14	2	0	0	0	0	0	0	0	0	2	0	0	38	4	2	6	2	7	3	6	22	0	2	7	3	0
819	3	0	51	0	22	3	15	13	0	2	4	0	0	0	0	30	7	2	7	0	2	7	14	2	0	0	0	0	0	0	0	0	2	0	0	28	4	2	6	2	7	3	6	42	0	2	7	3	0
820	3	0	40	1	28	2	12	13	0	2	4	0	0	0	0	36	7	5	7	3	7	2	14	2	0	0	0	0	0	0	0	0	2	0	0	32	3	2	6	2	7	3	6	7	0	2	7	3	0
821	3	0	37	1	30	4	18	13	0	2	4	0	0	0	0	35	7	7	7	0	7	7	14	2	0	0	0	0	0	0	0	0	2	0	0	11	3	2	6	2	6	3	5	0	0	2	6	3	0
822	3	0	48	1	28	4	14	12	0	2	4	0	0	0	0	10	7	2	7	5	6	7	14	2	0	0	0	0	0	0	0	0	2	0	0	24	3	2	6	2	6	3	5	7	0	2	6	3	0
823	3	0	32	1	30	2	9	12	0	2	4	2	2	0	1	33	7	7	4	0	5	3	14	2	0	0	0	0	0	0	0	0	2	0	0	7	3	2	6	2	6	3	5	0	0	2	6	2	0
824	3	0	40	1	26	4	4	12	0	2	4	0	0	0	0	21	7	2	7	4	7	7	14	2	0	0	0	0	0	0	0	0	2	0	0	3	3	2	6	2	6	2	5	7	0	1	6	2	0
825	3	0	57	1	27	1	15	12	0	2	4	0	7	0	2	31	7	3	7	2	7	7	14	2	0	0	0	0	0	0	0	0	2	0	0	23	3	2	6	2	6	2	5	0	0	1	6	2	0
826	3	0	23	1	24	2	6	12	0	2	3	0	0	0	0	25	7	0	7	0	7	0	14	1	0	0	0	0	0	0	0	0	2	0	0	4	3	2	6	2	6	2	5	34	0	1	6	2	0
827	3	0	29	0	30	1	6	12	0	2	3	0	0	0	3	35	7	0	7	0	7	0	14	1	0	0	0	0	0	0	0	0	2	0	0	7	3	2	6	2	6	2	5	0	0	1	6	2	0
828	3	0	49	0	25	2	18	12	0	2	3	0	0	0	7	16	7	0	7	2	7	7	14	1	0	0	0	0	0	0	0	0	2	0	0	3	3	2	6	2	6	2	5	1	0	1	6	2	0
829	3	0	45	0	26	4	15	12	0	2	3	0	0	0	0	13	7	0	7	0	7	7	14	1	0	0	0	0	0	0	0	0	1	0	0	42	3	2	6	2	6	2	5	45	0	1	6	2	0
830	3	0	50	1	22	4	18	12	0	2	3	7	0	0	5	21	7	0	7	3	7	7	14	1	0	0	0	0	0	0	0	0	1	0	0	22	3	2	6	2	6	2	5	40	0	1	6	2	0
831	3	0	43	1	23	2	18	12	0	2	3	0	0	0	0	21	7	0	7	0	7	7	14	1	0	0	0	0	0	0	0	0	1	0	0	8	3	2	6	2	5	2	5	0	0	1	6	2	0
832	3	0	51	0	28	4	18	12	0	2	3	0	0	0	0	25	7	7	7	0	7	7	14	1	0	0	0	0	0	0	0	0	1	0	0	30	3	2	6	2	5	2	5	8	0	1	6	2	0
833	3	0	46	1	26	4	18	12	0	2	3	0	0	0	0	21	7	0	7	0	0	7	14	1	0	0	0	0	0	0	0	0	1	0	0	42	3	2	6	2	5	2	5	44	0	1	6	2	0
834	3	0	64	1	30	2	12	12	0	2	3	0	6	0	2	28	7	2	7	2	7	2	14	1	0	0	0	0	0	0	0	0	1	0	0	17	3	2	6	2	5	2	5	0	0	1	6	2	0
9991	1	1	72	1	24	4	9	18.66	3	7	7	0	0	0	7	28	7	0	7	0	7	7	35	5	3	3	3	4	0	3	3	0	6	1	3	16	7	7	7	7	7	7	7	6	2	4	7	7	2
9992	2	1	70	1	25	2	18	16	2	4	7	0	0	0	0	24	7	7	7	0	7	5	24	3	2	2	2	3	0	2	2	0	4	0	2	0	7	5	7	5	7	6	7	7	1	3	7	6	1
[truncated: 37 more columns]

## Sheet: Variable dictionary
Variable name	Type	Measure	Variable label	Code	Values	Missing
ID	numeric	scale	ID number
INTERVIEWER	numeric	nominal	Interviewers	1
				2
				3
				4
				5
				6
				7
SEX	numeric	nominal	Sex	0	female; male
				1
AGE	numeric	scale	Age
STATUS	numeric	nominal	Marital status	0	with partner; single
				1
MMSE	numeric	scale	Mini-Mental State Examination
PAIN_TIME	numeric	nominal	Time living with pain	1	6 to 11 months; 1 to 5 years; 6 to 10 years; more than 10 years	99
				2
				3
				4
PAIN_SITE	numeric	nominal	Main sites of pain	1	head; face; neck; cervical; shoulders; upper limbs; chest; abdomen; low back; sacral; coccyx; lower members; anal region; pelvis; knees; articulations; whole body; foot	99
				2
				3
				4
				5
				6
				7
				8
				9
				10
				11
				12
				13
				14
				15
				16
				17
				18
CPCI_RELAX_SUBSCALE	numeric	scale	Sum of the CPCI Subscale Relaxation (R)
CPCI1RELAX	numeric	scale	Item 1 of CPCI - R
CPCI13RELAX	numeric	scale	Item 13 of CPCI - R			99
CPCI26RELAX	numeric	scale	Item 26 of CPCI - R
CPCI33RELAX	numeric	scale	Item 33 of CPCI - R
CPCI39RELAX	numeric	scale	Item 39 of CPCI - R
CPCI54RELAX	numeric	scale	Item 54 of CPCI - R
CPCI64RELAX	numeric	scale	Item 64 of CPCI - R
CPCI_PERSIST_SUBSCALE	numeric	scale	Sum of the CPCI Subscale: Task Persistence (TP)
CPCI2PERSIST	numeric	scale	Item 2 of CPCI - TP
CPCI4PERSIST	numeric	scale	Item 4 of CPCI - TP
CPCI30PERSIST	numeric	scale	Item 30 of CPCI - TP
CPCI37PERSIST	numeric	scale	Item 37 of CPCI - TP
CPCI55PERSIST	numeric	scale	Item 55 of CPCI - TP
CPCI69PERSIST	numeric	scale	Item 69 of CPCI - TP
CPCI_EXERC_SUBSCALE	numeric	scale	Sum of the CPCI Subscale: Exercise/Stretching (E/S)
CPCI3EXERC	numeric	scale	Item 3 of CPCI - E/S
CPCI14EXERC	numeric	scale	Item 14 of CPCI - E/S
CPCI19EXERC	numeric	scale	Item 19 of CPCI - E/S
CPCI28EXERC	numeric	scale	Item 28 of CPCI - E/S
CPCI31EXERC	numeric	scale	Item 31 of CPCI - E/S
CPCI35EXERC	numeric	scale	Item 35 of CPCI - E/S			99
CPCI41EXERC	numeric	scale	Item 41 of CPCI - E/S
CPCI47EXERC	numeric	scale	Item 47 of CPCI - E/S
CPCI56EXERC	numeric	scale	Item 56 of CPCI - E/S
CPCI59EXERC	numeric	scale	Item 59 of CPCI - E/S
CPCI65EXERC	numeric	scale	Item 65 of CPCI - E/S			99
CPCI66EXERC	numeric	scale	Item 66 of CPCI - E/S			99
CPCI_REST_SUBSCALE	numeric	scale	Sum of the CPCI Subscale: Resting (REST)
CPCI5REST	numeric	scale	Item 5 of CPCI - REST			99
CPCI8REST	numeric	scale	Item 8 of CPCI - REST			99
CPCI20REST	numeric	scale	Item 20 of CPCI - REST			99
CPCI43REST	numeric	scale	Item 43 of CPCI - REST			99
CPCI51REST	numeric	scale	Item 51 of CPCI - REST			99
CPCI63REST	numeric	scale	Item 63 of CPCI - REST			99
CPCI70REST	numeric	scale	Item 70 of CPCI - REST
CPCI_SOCIAL_SUBSCALE	numeric	scale	Sum of the CPCI Subscale: Seeking Social Support (SSS)
CPCI6SOCIAL	numeric	scale	Item 6 of CPCI - SSS			99
CPCI9SOCIAL	numeric	scale	Item 9 of CPCI - SSS
CPCI17SOCIAL	numeric	scale	Item 17 of CPCI - SSS
CPCI22SOCIAL	numeric	scale	Item 22 of CPCI - SSS			99
CPCI24SOCIAL	numeric	scale	Item 24 of CPCI - SSS
CPCI48SOCIAL	numeric	scale	Item 48 of CPCI - SSS
CPCI57SOCIAL	numeric	scale	Item 57 of CPCI - SSS
CPCI61SOCIAL	numeric	scale	Item 61 of CPCI - SSS
CPCI_PAC_SUBSCALE	numeric	scale	Sum of the CPCI Subscale: Pacing (P)
CPCI7PAC	numeric	scale	Item 7 of CPCI - P
CPCI18PAC	numeric	scale	Item 18 of CPCI - P
CPCI34PAC	numeric	scale	Item 34 of CPCI - P
CPCI45PAC	numeric	scale	Item 45 of CPCI - P			99
CPCI62PAC	numeric	scale	Item 62 of CPCI - P
CPCI67PAC	numeric	scale	Item 67 of CPCI - P
CPCI_ASSIST_SUBSCALE	numeric	scale	Sum of the CPCI Subscale: Asking for Assistance (AA)
CPCI10ASSIST	numeric	scale	Item 10 of CPCI - AA			99
CPCI27ASSIST	numeric	scale	Item 27 of CPCI - AA			99
CPCI46ASSIST	numeric	scale	Item 46 of CPCI - AA			99
CPCI68PASSIST	numeric	scale	Item 68 of CPCI - AA			99
CPCI_COPING_SUBSCALE	numeric	scale	Sum of the CPCI Subscale: Coping Self-statements (CS)
CPCI11COPING	numeric	scale	Item 11 of CPCI - CS
CPCI15COPING	numeric	scale	Item 15 of CPCI - CS
CPCI21COPING	numeric	scale	Item 21 of CPCI - CS			99
CPCI23COPING	numeric	scale	Item 23 of CPCI - CS			99
CPCI25COPING	numeric	scale	Item 25 of CPCI - CS
CPCI29COPING	numeric	scale	Item 29 of CPCI - CS
CPCI32COPING	numeric	scale	Item 32 of CPCI - CS			99
CPCI40COPING	numeric	scale	Item 40 of CPCI - CS			99
CPCI49ACOPING	numeric	scale	Item 49 of CPCI - CS			99
CPCI53COPING	numeric	scale	Item 53 of CPCI - CS			99
CPCI58COPING	numeric	scale	Item 58 of CPCI - CS			99
CPCI_GUARD_SUBSCALE	numeric	scale	Sum of the CPCI Subscale: Guarding (G)
CPCI12GUARD	numeric	scale	Item 12 of CPCI - G			99
CPCI16GUARD	numeric	scale	Item 16 of CPCI - G			99
CPCI36GUARD	numeric	scale	Item 36 of CPCI - G			99
CPCI38GUARD	numeric	scale	Item 38 of CPCI - G			99
CPCI42GUARD	numeric	scale	Item 42 of CPCI - G			99
CPCI44GUARD	numeric	scale	Item 44 of CPCI - G			99
CPCI50GUARD	numeric	scale	Item 50 of CPCI - G			99
CPCI52GUARD	numeric	scale	Item 52 of CPCI - G			99
CPCI60GUARD	numeric	scale	Item 60 of CPCI - G
